# Supplementary material for: Ancient genomes from Ladakh reveal 2800-year-old admixture between Tibetans and South Asians
Source: Sci Adv. 2026 Jul 24;12(30):eaeb3636. doi: 10.1126/sciadv.aeb3636 (PMC13398531; doi:10.1126/sciadv.aeb3636)
Supplement: Supplementary file 2 — Tables S1 to S9 [file sciadv.aeb3636_tables_s1_to_s9.zip]

Archive with 1 entries (1 files):
- sciadv.aeb3636_tables_s1_to_s9.xlsx
