# Supplementary material for: Ancient genomes from Ladakh reveal 2800-year-old admixture between Tibetans and South Asians
Source: Sci Adv. 2026 Jul 24;12(30):eaeb3636. doi: 10.1126/sciadv.aeb3636 (PMC13398531; doi:10.1126/sciadv.aeb3636)
Supplement: Supplementary file 2 — Tables S1 to S9 [file sciadv.aeb3636_tables_s1_to_s9.zip › sciadv.aeb3636_tables_s1_to_s9.xlsx]

## Sheet: TableS1(libraries.n=64)
Table S1: Details of DNA extraction, library preparation, and sequencing for 64 newly generated libraries
Library ID (we list all libraries from individuals with newly reported data in this study)	Master ID (lab)	PASS/FAIL status for library. If PASS, is this a newly reported library, and a newly reported individual? If FAIL, give reason.	Assessment Note	Skeletal Code	Accession/Museum Code	Burial Code	Date mean in BP in years before 1950 CE	Full Date: One of two formats. (Format 1) 95.4% CI calibrated radiocarbon age (Conventional Radiocarbon Age BP, Lab number) e.g. 2624-2350 calBCE (3990±40 BP, Ua-35016). (Format 2) Archaeological context range, e.g. 2500-1700 BCE	Site	Country	Latitude	Longitude	Skeletal Element Used for aDNA	Location where powder was prepared	amount of powder used in extraction (mg)	Location where DNA extraction was performed	DNA extraction	Extraction Method	Location where library preparation was performed	Library preparation	amount of powder in library (mg)	UDG treatment	Library Prep Method	Target enrichment performed	mt Enrichment Method	1240K Enrichment Method	Sequencing platform for 1240k capture data	Read Length	Shotgun percentage mapping to hg19	Shotgun mean sequence length	mtDNA coverage	mtDNA mean -or- median read length	mtDNA fraction of C-to-T damage in last base	mtDNA match to consensus sequence 95% CI	mtDNA haplogroup	1240K coverage at targeted positions	1240K unique SNPs hit	1240K mean -or- median read length	1240K fraction of C-to-T damage in last base	1240K sequences hitting X chr	1240K sequences hitting Y chr	Genetically determined sex
S36697.Y4.E1.L1	I36697	Fail	<500.SNPs, damage.ds=0.000	5			1400	500-600 CE	Gashu Lhabrog	India	34.541975	75.989893	tissue, pelvic bone	Boston	35.8	Boston	manual	Gómez-Carballa 2015	Boston	ds	7.2	partial	Rohland 2015; silica coated magnetic beads and 7x volume PB (Qiagen) for cleanups, Bst2.0 in smaller volume, 100ul total PCR volume, higher primer concentration, SPRI cleanup of PCR	Twist1.44M	Rohland 2022	Rohland 2022	NovaSeq	2x101, 2x7				0	0	[nan, nan]	H2a2a1	2e-06	6	67.8	0	0	0	U
S36701.Y2.E1.L3	I36701	Fail	<2500.SNPs, damage.ds=0.013	11		S4	1400	500-600 CE	Gashu Lhabrog	India	34.541975	75.989893	tissue, pelvice bone	Boston	35.5	Boston	manual	Tin 2014	Boston	ds	5.3	partial	Rohland 2015; silica coated magnetic beads and 7x volume PB (Qiagen) for cleanups, Bst2.0 in smaller volume, 100ul total PCR volume, higher primer concentration, SPRI cleanup of PCR	Twist1.44M	Rohland 2022	Rohland 2022	NovaSeq	2x101, 2x7	0.000199943	48.2	1.635	69.8	0.021	[0.637, 0.815]	na (<2x)	0.000206	633	66.8	0.013	18	0	U
S36572.Y1.E4.L1	I36572	Questionable	extractControl	33		S15	1436	433-578 calCE (1550±20 BP, PSUAMS-14889)	Gashu Lhabrog	India	34.541975	75.989893	femur	Boston	35	Boston	robotic	Rohland 2018 (Dabney Buffer, silica beads)	Boston	ss	7	USER	Gansauge 2020	Twist1.4M	Rohland 2022	Rohland 2022	NovaSeq X 25B	2X101, 2X8	0.30334	49.3	188.6	57	0.02	[0.977, 0.993]	U5a1d1	3.10859	1945421	62.3	0.018	147073	939	F
S36697.Y1.E1.L3	I36697			5			1400	500-600 CE	Gashu Lhabrog	India	34.541975	75.989893	tissue, pelvic bone	Boston	35.8	Boston	manual	Rohland 2018 (Dabney Buffer, silica beads)	Boston	ds	7.2	partial	Rohland 2015; silica coated magnetic beads and 7x volume PB (Qiagen) for cleanups, Bst2.0 in smaller volume, 100ul total PCR volume, higher primer concentration, SPRI cleanup of PCR	Twist1.44M	Rohland 2022	Rohland 2022	NovaSeq	2x101, 2x7
S36571.Y1.E2.L1	I36571	Fail	damage.ds=0.009, mtcontam=[0.949,0.970]	31		S14	1408	437-599 calCE (1535±20 BP, PSUAMS-14888)	Gashu Lhabrog	India	34.541975	75.989893	fibula	Boston	37	Boston	robotic	Rohland 2018 (Dabney Buffer, silica beads)	Boston	ds	7.4	partial	Rohland 2015; silica coated magnetic beads and 7x volume PB (Qiagen) for cleanups, Bst2.0 in smaller volume, 100ul total PCR volume, higher primer concentration, SPRI cleanup of PCR	Twist1.44M	Rohland 2022	Rohland 2022	NovaSeq	2x101, 2x7	0.279279	69	58.9	69	0.0245	[0.949, 0.975]	D4j1b	0.381385	874690	86.9	0.0095	33804	146	F
S36700.Y4.E1.L2	I36700	Pass		9		S3	1400	500-600 CE	Gashu Lhabrog	India	34.541975	75.989893	tissue, pelvice bone	Boston	37.1	Boston	manual	Gómez-Carballa 2015	Boston	ds	7.4	partial	Rohland 2015; silica coated magnetic beads and 7x volume PB (Qiagen) for cleanups, Bst2.0 in smaller volume, 100ul total PCR volume, higher primer concentration, SPRI cleanup of PCR	Twist1.44M	Rohland 2022	Rohland 2022	NovaSeq	2x101, 2x7	0.00113628	57.7	0.8116	64	0.017	[0.639, 0.935]	na (<2x)	0.001883	5563	73.3	0.0105	66	37	M
S36697.Y2.E1.L2	I36697			5			1400	500-600 CE	Gashu Lhabrog	India	34.541975	75.989893	tissue, pelvic bone	Boston	35.8	Boston	manual	Tin 2014	Boston	ds	5.4	partial	Rohland 2015; silica coated magnetic beads and 7x volume PB (Qiagen) for cleanups, Bst2.0 in smaller volume, 100ul total PCR volume, higher primer concentration, SPRI cleanup of PCR	Twist1.44M	Rohland 2022	Rohland 2022	NovaSeq	2x101, 2x7				0	0	[nan, nan]	H2a2a1	0		0	0	0	0	U
S36565.Y1.E4.L1	I36565	Questionable	Sex ratio, extractControl	4c			1406	436-603 calCE (1530±25 BP, PSUAMS-14882)	Gashu Lhabrog	India	34.541975	75.989893	clavicle	Boston	36	Boston	robotic	Rohland 2018 (Dabney Buffer, silica beads)	Boston	ss	7.2	USER	Gansauge 2020	Twist1.4M	Rohland 2022	Rohland 2022	NovaSeq X 25B	2X101, 2X8	0.0428523	48.1	19.41	59.9	0.012	[0.953, 0.983]	F2g	0.635748	886438	57.4	0.028	25952	1100	F
S36568.Y1.E2.L1	I36568	Pass		21		S9	1559	260-531 calCE (1665±25 BP, PSUAMS-14885)	Gashu Lhabrog	India	34.541975	75.989893	rib	Boston	37	Boston	robotic	Rohland 2018 (Dabney Buffer, silica beads)	Boston	ds	7.4	partial	Rohland 2015; silica coated magnetic beads and 7x volume PB (Qiagen) for cleanups, Bst2.0 in smaller volume, 100ul total PCR volume, higher primer concentration, SPRI cleanup of PCR	Twist1.44M	Rohland 2022	Rohland 2022	NovaSeq	2x101, 2x7	0.0239036	49.3	15.89	55.8	0.0305	[0.907, 0.958]	U5a1d	0.054252	160391	63.3	0.0285	3309	42	F
S36565.Y1.E1.L1	I36565	Questionable	sexratio=0.062	4c			1406	436-603 calCE (1530±25 BP, PSUAMS-14882)	Gashu Lhabrog	India	34.541975	75.989893	clavicle	Boston	36	Boston	robotic	Rohland 2018 (Dabney Buffer, silica beads)	Boston	ds	7.2	partial	Rohland 2015; silica coated magnetic beads and 7x volume PB (Qiagen) for cleanups, Bst2.0 in smaller volume, 100ul total PCR volume, higher primer concentration, SPRI cleanup of PCR	Twist1.44M	Rohland 2022	Rohland 2022	NovaSeq	2x101, 2x7	0.0149171	56.6	51.68	65.1	0.0225	[0.966, 0.985]	F2g	0.03287	99107	71	0.0345	2205	145	F
S36566.Y1.E4.L1	I36566	Questionable	extractControl	15		S6	1468	423-540 calCE (1595±20 BP, PSUAMS-14883)	Gashu Lhabrog	India	34.541975	75.989893	ulna	Boston	38	Boston	robotic	Rohland 2018 (Dabney Buffer, silica beads)	Boston	ss	7.6	USER	Gansauge 2020	Twist1.4M	Rohland 2022	Rohland 2022	NovaSeq X 25B	2X101, 2X8	0.0193657	49.9	7.253	55.4	0.008	[0.910, 0.979]	M5b2b1a	0.291272	476813	54.2	0.061	12696	86	F
S36697.Y3.E1.L3	I36697	Fail	<500.SNPs, damage.ds=0.013	5			1400	500-600 CE	Gashu Lhabrog	India	34.541975	75.989893	tissue, pelvic bone	Boston	35.8	Boston	manual	Campos and Gilbert 2012	Boston	ds	7.2	partial	Rohland 2015; silica coated magnetic beads and 7x volume PB (Qiagen) for cleanups, Bst2.0 in smaller volume, 100ul total PCR volume, higher primer concentration, SPRI cleanup of PCR	Twist1.44M	Rohland 2022	Rohland 2022	NovaSeq	2x101, 2x7	0.000266603	61.6	0.936	77.9	0.0225	[0.800, 0.990]	na (<2x)	6.3e-05	147	72.1	0.0125	0	0	U
S36566.Y1.E3.L1	I36566	Questionable	MT contamination, extractControl	15		S6	1468	423-540 calCE (1595±20 BP, PSUAMS-14883)	Gashu Lhabrog	India	34.541975	75.989893	ulna	Boston	38	Boston	robotic	Rohland 2018 (Dabney Buffer, silica beads)	Boston	ss	7.6	USER	Gansauge 2020	Twist1.4M	Rohland 2022	Rohland 2022	NovaSeq X 25B	2X101, 2X8	0.00995507	47.1	11.26	56.7	0.015	[0.829, 0.924]	M	0.51115	750736	54.1	0.058	22603	148	F
S36568.Y1.E1.L1	I36568	Pass		21		S9	1559	260-531 calCE (1665±25 BP, PSUAMS-14885)	Gashu Lhabrog	India	34.541975	75.989893	rib	Boston	37	Boston	robotic	Rohland 2018 (Dabney Buffer, silica beads)	Boston	ds	7.4	partial	Rohland 2015; silica coated magnetic beads and 7x volume PB (Qiagen) for cleanups, Bst2.0 in smaller volume, 100ul total PCR volume, higher primer concentration, SPRI cleanup of PCR	Twist1.44M	Rohland 2022	Rohland 2022	NovaSeq	2x101, 2x7	0.0262084	48.4	11.08	52.3	0.0355	[0.938, 0.984]	U5a1d1	0.041181	123094	60.2	0.0285	2490	17	F
S36569.Y1.E3.L1	I36569	QuestionableCritical	Nuc damage	23		S10	1470	418-538 calCE (1605±20 BP, PSUAMS-14886)	Gashu Lhabrog	India	34.541975	75.989893	radius	Boston	38	Boston	robotic	Rohland 2018 (Dabney Buffer, silica beads)	Boston	ss	7.6	USER	Gansauge 2020	Twist1.4M	Rohland 2022	Rohland 2022	NovaSeq X 25B	2X101, 2X8	0.37494	51.7	45.69	52.6	0.017	[0.960, 0.984]	U5a1d1	3.5362	1975232	63.8	0.007	166131	738	F
S36700.Y3.E1.L3	I36700	Fail	<2500.SNPs, damage.ds=0.005, sexratio=0.286	9		S3	1400	500-600 CE	Gashu Lhabrog	India	34.541975	75.989893	tissue, pelvice bone	Boston	37.1	Boston	manual	Campos and Gilbert 2012	Boston	ds	7.4	partial	Rohland 2015; silica coated magnetic beads and 7x volume PB (Qiagen) for cleanups, Bst2.0 in smaller volume, 100ul total PCR volume, higher primer concentration, SPRI cleanup of PCR	Twist1.44M	Rohland 2022	Rohland 2022	NovaSeq	2x101, 2x7	0.000586879	69.2	0.05637	84.9	0	[0.034, 0.981]	na (<2x)	0.000179	528	91.6	0.0055	10	4	U
S36701.Y1.E1.L3	I36701	QuestionableCritical	<2500.SNPs, damage.ds=0.008	11		S4	1400	500-600 CE	Gashu Lhabrog	India	34.541975	75.989893	tissue, pelvice bone	Boston	35.5	Boston	manual	Rohland 2018 (Dabney Buffer, silica beads)	Boston	ds	7.1	partial	Rohland 2015; silica coated magnetic beads and 7x volume PB (Qiagen) for cleanups, Bst2.0 in smaller volume, 100ul total PCR volume, higher primer concentration, SPRI cleanup of PCR	Twist1.44M	Rohland 2022	Rohland 2022	NovaSeq	2x101, 2x7	0.000234621	62.9	30.9	68.9	0.006	[0.993, 1.000]	U7a3b	0.000549	1658	71.7	0.008	16	15	U
S36569.Y1.E1.L1	I36569	Pass		23		S10	1470	418-538 calCE (1605±20 BP, PSUAMS-14886)	Gashu Lhabrog	India	34.541975	75.989893	radius	Boston	38	Boston	robotic	Rohland 2018 (Dabney Buffer, silica beads)	Boston	ds	7.6	partial	Rohland 2015; silica coated magnetic beads and 7x volume PB (Qiagen) for cleanups, Bst2.0 in smaller volume, 100ul total PCR volume, higher primer concentration, SPRI cleanup of PCR	Twist1.44M	Rohland 2022	Rohland 2022	NovaSeq	2x101, 2x7	0.138126	65.8	54.24	64.5	0.0315	[0.965, 0.986]	U5a1d1	0.199265	528316	82.5	0.013	17075	143	F
S36697.Y2.E1.L1	I36697			5			1400	500-600 CE	Gashu Lhabrog	India	34.541975	75.989893	tissue, pelvic bone	Boston	35.8	Boston	manual	Tin 2014	Boston	ds	5.4	partial	Rohland 2015; silica coated magnetic beads and 7x volume PB (Qiagen) for cleanups, Bst2.0 in smaller volume, 100ul total PCR volume, higher primer concentration, SPRI cleanup of PCR	Twist1.44M	Rohland 2022	Rohland 2022	NovaSeq	2x101, 2x7		0		0	0	[nan, nan]	H2a2a1	0		0	0	0	0	U
S36568.Y1.E3.L1	I36568	Questionable	MT contamination	21		S9	1559	260-531 calCE (1665±25 BP, PSUAMS-14885)	Gashu Lhabrog	India	34.541975	75.989893	rib	Boston	37	Boston	robotic	Rohland 2018 (Dabney Buffer, silica beads)	Boston	ss	7.4	USER	Gansauge 2020	Twist1.4M	Rohland 2022	Rohland 2022	NovaSeq X 25B	2X101, 2X8	0.109172	51.8	54.85	57.8	0.035	[0.902, 0.937]	U5a1d	2.44226	1804946	66.4	0.034	112955	478	F
S36701.Y3.E1.L2	I36701	Questionable	damage.ds=0.013, sexratio=0.345	11		S4	1400	500-600 CE	Gashu Lhabrog	India	34.541975	75.989893	tissue, pelvice bone	Boston	35.5	Boston	manual	Campos and Gilbert 2012	Boston	ds	7.1	partial	Rohland 2015; silica coated magnetic beads and 7x volume PB (Qiagen) for cleanups, Bst2.0 in smaller volume, 100ul total PCR volume, higher primer concentration, SPRI cleanup of PCR	Twist1.44M	Rohland 2022	Rohland 2022	NovaSeq	2x101, 2x7	0.000791705	55.4	95.59	69	0.012	[0.995, 1.000]	U7a3b	0.002896	8900	71.6	0.0125	112	59	M
S36570.Y1.E2.L1	I36570	Pass		25		S11	1550	262-528 calCE (1660±20 BP, PSUAMS-14887)	Gashu Lhabrog	India	34.541975	75.989893	tarsal	Boston	39	Boston	robotic	Rohland 2018 (Dabney Buffer, silica beads)	Boston	ds	7.8	partial	Rohland 2015; silica coated magnetic beads and 7x volume PB (Qiagen) for cleanups, Bst2.0 in smaller volume, 100ul total PCR volume, higher primer concentration, SPRI cleanup of PCR	Twist1.44M	Rohland 2022	Rohland 2022	NovaSeq	2x101, 2x7	0.473835	59.7	247.5	67.5	0.0185	[0.930, 0.975]	U2b1	1.39854	1601594	72	0.0165	43984	30693	M
S36701.Y4.E1.L3	I36701	Pass		11		S4	1400	500-600 CE	Gashu Lhabrog	India	34.541975	75.989893	tissue, pelvice bone	Boston	35.5	Boston	manual	Gómez-Carballa 2015	Boston	ds	7.1	partial	Rohland 2015; silica coated magnetic beads and 7x volume PB (Qiagen) for cleanups, Bst2.0 in smaller volume, 100ul total PCR volume, higher primer concentration, SPRI cleanup of PCR	Twist1.44M	Rohland 2022	Rohland 2022	NovaSeq	2x101, 2x7	0.000534253	60.5	44.69	72.4	0.0075	[0.996, 1.000]	U7a3b	0.002054	6132	75.3	0.011	70	40	M
S36567.Y1.E3.L1	I36567	Pass		17		S7	1506	381-535 calCE (1640±20 BP, PSUAMS-14884)	Gashu Lhabrog	India	34.541975	75.989893	humerus	Boston	37	Boston	robotic	Rohland 2018 (Dabney Buffer, silica beads)	Boston	ss	7.4	USER	Gansauge 2020	Twist1.4M	Rohland 2022	Rohland 2022	NovaSeq X 25B	2X101, 2X8	0.335789	46.6	152.2	59.3	0.029	[0.979, 0.994]	M65a+@16311	3.32042	1925371	55.7	0.036	142763	887	F
S36700.Y1.E1.L3	I36700	Fail	<2500.SNPs, damage.ds=0.011	9		S3	1400	500-600 CE	Gashu Lhabrog	India	34.541975	75.989893	tissue, pelvice bone	Boston	37.1	Boston	manual	Rohland 2018 (Dabney Buffer, silica beads)	Boston	ds	7.4	partial	Rohland 2015; silica coated magnetic beads and 7x volume PB (Qiagen) for cleanups, Bst2.0 in smaller volume, 100ul total PCR volume, higher primer concentration, SPRI cleanup of PCR	Twist1.44M	Rohland 2022	Rohland 2022	NovaSeq	2x101, 2x7	0.000195369	48.9	4.659	59.1	0.014	[0.921, 0.990]	D4j1b	0.000462	1306	65	0.0115	14	8	U
S36700.Y1.E1.L2	I36700	QuestionableCritical	<2500.SNPs, damage.ds=0.012, sexratio=0.290	9		S3	1400	500-600 CE	Gashu Lhabrog	India	34.541975	75.989893	tissue, pelvice bone	Boston	37.1	Boston	manual	Rohland 2018 (Dabney Buffer, silica beads)	Boston	ds	7.4	partial	Rohland 2015; silica coated magnetic beads and 7x volume PB (Qiagen) for cleanups, Bst2.0 in smaller volume, 100ul total PCR volume, higher primer concentration, SPRI cleanup of PCR	Twist1.44M	Rohland 2022	Rohland 2022	NovaSeq	2x101, 2x7	0.000201097	45.1	5.942	55.7	0.013	[0.956, 0.998]	D4j1b	0.000609	1868	60.9	0.012	22	9	U
S36701.Y3.E1.L3	I36701	Fail	2500.to.5000.SNPs, damage.ds=0.012, sexratio=0.273	11		S4	1400	500-600 CE	Gashu Lhabrog	India	34.541975	75.989893	tissue, pelvice bone	Boston	35.5	Boston	manual	Campos and Gilbert 2012	Boston	ds	7.1	partial	Rohland 2015; silica coated magnetic beads and 7x volume PB (Qiagen) for cleanups, Bst2.0 in smaller volume, 100ul total PCR volume, higher primer concentration, SPRI cleanup of PCR	Twist1.44M	Rohland 2022	Rohland 2022	NovaSeq	2x101, 2x7	0.000862187	54.6	42.41	69.1	0.0115	[0.990, 0.999]	U7a3b	0.001634	4956	70.3	0.012	56	21	U
S36697.Y1.E1.L1	I36697			5			1400	500-600 CE	Gashu Lhabrog	India	34.541975	75.989893	tissue, pelvic bone	Boston	35.8	Boston	manual	Rohland 2018 (Dabney Buffer, silica beads)	Boston	ds	7.2	partial	Rohland 2015; silica coated magnetic beads and 7x volume PB (Qiagen) for cleanups, Bst2.0 in smaller volume, 100ul total PCR volume, higher primer concentration, SPRI cleanup of PCR	Twist1.44M	Rohland 2022	Rohland 2022	NovaSeq	2x101, 2x7				0	0	[nan, nan]	H2a2a1	0		0	0	0	0	U
S36701.Y2.E1.L2	I36701	Fail	<500.SNPs, damage.ds=0.022, sexratio=0.200, mtcontam=[0.707,0.860]	11		S4	1400	500-600 CE	Gashu Lhabrog	India	34.541975	75.989893	tissue, pelvice bone	Boston	35.5	Boston	manual	Tin 2014	Boston	ds	5.3	partial	Rohland 2015; silica coated magnetic beads and 7x volume PB (Qiagen) for cleanups, Bst2.0 in smaller volume, 100ul total PCR volume, higher primer concentration, SPRI cleanup of PCR	Twist1.44M	Rohland 2022	Rohland 2022	NovaSeq	2x101, 2x7	8.08765e-05	58.2	6.691	73.8	0.0215	[0.707, 0.869]	U7a3b	7.6e-05	196	58.8	0.022	4	1	U
S36700.Y2.E1.L1	I36700	Fail	<500.SNPs, sexratio=0.250	9		S3	1400	500-600 CE	Gashu Lhabrog	India	34.541975	75.989893	tissue, pelvice bone	Boston	37.1	Boston	manual	Tin 2014	Boston	ds	5.6	partial	Rohland 2015; silica coated magnetic beads and 7x volume PB (Qiagen) for cleanups, Bst2.0 in smaller volume, 100ul total PCR volume, higher primer concentration, SPRI cleanup of PCR	Twist1.44M	Rohland 2022	Rohland 2022	NovaSeq	2x101, 2x7	0.000199384	84.5	0.0959	75.7	0.1	[0.577, 0.958]	na (<2x)	0.000115	302	83.3	0.049	3	1	U
S36569.Y1.E2.L1	I36569	Pass		23		S10	1470	418-538 calCE (1605±20 BP, PSUAMS-14886)	Gashu Lhabrog	India	34.541975	75.989893	radius	Boston	38	Boston	robotic	Rohland 2018 (Dabney Buffer, silica beads)	Boston	ds	7.6	partial	Rohland 2015; silica coated magnetic beads and 7x volume PB (Qiagen) for cleanups, Bst2.0 in smaller volume, 100ul total PCR volume, higher primer concentration, SPRI cleanup of PCR	Twist1.44M	Rohland 2022	Rohland 2022	NovaSeq	2x101, 2x7	0.132478	66.4	61.65	65.4	0.032	[0.974, 0.992]	U5a1d1	0.223994	581896	82.6	0.0135	19222	113	F
S36572.Y1.E3.L1	I36572	Pass		33		S15	1436	433-578 calCE (1550±20 BP, PSUAMS-14889)	Gashu Lhabrog	India	34.541975	75.989893	femur	Boston	35	Boston	robotic	Rohland 2018 (Dabney Buffer, silica beads)	Boston	ss	7	USER	Gansauge 2020	Twist1.4M	Rohland 2022	Rohland 2022	NovaSeq X 25B	2X101, 2X8	0.309198	49.7	179	56.8	0.015	[0.991, 1.000]	U5a1d1	3.38703	1959917	62	0.017	159236	920	F
S36570.Y1.E1.L1	I36570	Pass		25		S11	1550	262-528 calCE (1660±20 BP, PSUAMS-14887)	Gashu Lhabrog	India	34.541975	75.989893	tarsal	Boston	39	Boston	robotic	Rohland 2018 (Dabney Buffer, silica beads)	Boston	ds	7.8	partial	Rohland 2015; silica coated magnetic beads and 7x volume PB (Qiagen) for cleanups, Bst2.0 in smaller volume, 100ul total PCR volume, higher primer concentration, SPRI cleanup of PCR	Twist1.44M	Rohland 2022	Rohland 2022	NovaSeq	2x101, 2x7	0.473816	59.5	244.3	67.8	0.0175	[0.964, 0.986]	U2b1	1.35687	1594451	72.5	0.017	43963	29815	M
S36697.Y3.E1.L1	I36697			5			1400	500-600 CE	Gashu Lhabrog	India	34.541975	75.989893	tissue, pelvic bone	Boston	35.8	Boston	manual	Campos and Gilbert 2012	Boston	ds	7.2	partial	Rohland 2015; silica coated magnetic beads and 7x volume PB (Qiagen) for cleanups, Bst2.0 in smaller volume, 100ul total PCR volume, higher primer concentration, SPRI cleanup of PCR	Twist1.44M	Rohland 2022	Rohland 2022	NovaSeq	2x101, 2x7		0		0	0	[nan, nan]	H2a2a1	0		0	0	0	0	U
S36700.Y4.E1.L1	I36700	Fail	<500.SNPs, damage.ds=0.000	9		S3	1400	500-600 CE	Gashu Lhabrog	India	34.541975	75.989893	tissue, pelvice bone	Boston	37.1	Boston	manual	Gómez-Carballa 2015	Boston	ds	7.4	partial	Rohland 2015; silica coated magnetic beads and 7x volume PB (Qiagen) for cleanups, Bst2.0 in smaller volume, 100ul total PCR volume, higher primer concentration, SPRI cleanup of PCR	Twist1.44M	Rohland 2022	Rohland 2022	NovaSeq	2x101, 2x7		0		0	0	[nan, nan]	H2a2a1	1e-06	4	99.6	0	0	0	U
S36567.Y1.E2.L1	I36567	Pass		17		S7	1506	381-535 calCE (1640±20 BP, PSUAMS-14884)	Gashu Lhabrog	India	34.541975	75.989893	humerus	Boston	37	Boston	robotic	Rohland 2018 (Dabney Buffer, silica beads)	Boston	ds	7.4	partial	Rohland 2015; silica coated magnetic beads and 7x volume PB (Qiagen) for cleanups, Bst2.0 in smaller volume, 100ul total PCR volume, higher primer concentration, SPRI cleanup of PCR	Twist1.44M	Rohland 2022	Rohland 2022	NovaSeq	2x101, 2x7	0.15413	59.4	221.1	73	0.0375	[0.982, 0.995]	M65a+@16311	0.260358	645130	75.7	0.0455	20077	158	F
S36566.Y1.E2.L1	I36566	Questionable	2500.to.5000.SNPs	15		S6	1468	423-540 calCE (1595±20 BP, PSUAMS-14883)	Gashu Lhabrog	India	34.541975	75.989893	ulna	Boston	38	Boston	robotic	Rohland 2018 (Dabney Buffer, silica beads)	Boston	ds	7.6	partial	Rohland 2015; silica coated magnetic beads and 7x volume PB (Qiagen) for cleanups, Bst2.0 in smaller volume, 100ul total PCR volume, higher primer concentration, SPRI cleanup of PCR	Twist1.44M	Rohland 2022	Rohland 2022	NovaSeq	2x101, 2x7	0.00306124	55.2	1.791	74.5	0.0125	[0.547, 0.783]	na (<2x)	0.001301	3996	64.9	0.0445	72	0	U
S36697.Y3.E1.L2	I36697	Fail	<500.SNPs, damage.ds=0.012	5			1400	500-600 CE	Gashu Lhabrog	India	34.541975	75.989893	tissue, pelvic bone	Boston	35.8	Boston	manual	Campos and Gilbert 2012	Boston	ds	7.2	partial	Rohland 2015; silica coated magnetic beads and 7x volume PB (Qiagen) for cleanups, Bst2.0 in smaller volume, 100ul total PCR volume, higher primer concentration, SPRI cleanup of PCR	Twist1.44M	Rohland 2022	Rohland 2022	NovaSeq	2x101, 2x7	0.000429967	47.4	0.3881	75.7	0.04	[0.607, 0.963]	na (<2x)	1.5e-05	45	67.4	0.012	1	1	U
S36701.Y1.E1.L1	I36701	Fail	damage.ds=0.009, sexratio=0.306	11		S4	1400	500-600 CE	Gashu Lhabrog	India	34.541975	75.989893	tissue, pelvice bone	Boston	35.5	Boston	manual	Rohland 2018 (Dabney Buffer, silica beads)	Boston	ds	7.1	partial	Rohland 2015; silica coated magnetic beads and 7x volume PB (Qiagen) for cleanups, Bst2.0 in smaller volume, 100ul total PCR volume, higher primer concentration, SPRI cleanup of PCR	Twist1.44M	Rohland 2022	Rohland 2022	NovaSeq	2x101, 2x7	0.00026346	59.2	143.9	68.7	0.006	[0.994, 1.000]	U7a3b	0.003035	9193	71.6	0.009	127	56	M
S36572.Y1.E2.L1	I36572	Pass		33		S15	1436	433-578 calCE (1550±20 BP, PSUAMS-14889)	Gashu Lhabrog	India	34.541975	75.989893	femur	Boston	35	Boston	robotic	Rohland 2018 (Dabney Buffer, silica beads)	Boston	ds	7	partial	Rohland 2015; silica coated magnetic beads and 7x volume PB (Qiagen) for cleanups, Bst2.0 in smaller volume, 100ul total PCR volume, higher primer concentration, SPRI cleanup of PCR	Twist1.44M	Rohland 2022	Rohland 2022	NovaSeq	2x101, 2x7	0.0850443	66.9	189.5	69.6	0.0325	[0.989, 0.999]	U5a1d1	0.201606	532932	81.7	0.0265	16945	104	F
S36566.Y1.E1.L1	I36566	QuestionableCritical	mtcontam=[0.758,0.840]	15		S6	1468	423-540 calCE (1595±20 BP, PSUAMS-14883)	Gashu Lhabrog	India	34.541975	75.989893	ulna	Boston	38	Boston	robotic	Rohland 2018 (Dabney Buffer, silica beads)	Boston	ds	7.6	partial	Rohland 2015; silica coated magnetic beads and 7x volume PB (Qiagen) for cleanups, Bst2.0 in smaller volume, 100ul total PCR volume, higher primer concentration, SPRI cleanup of PCR	Twist1.44M	Rohland 2022	Rohland 2022	NovaSeq	2x101, 2x7	0.0020959	52.8	14.1	64.6	0.0175	[0.758, 0.845]	M	0.010882	33585	61.7	0.0695	682	7	F
S36697.Y4.E1.L2	I36697	Fail	<500.SNPs	5			1400	500-600 CE	Gashu Lhabrog	India	34.541975	75.989893	tissue, pelvic bone	Boston	35.8	Boston	manual	Gómez-Carballa 2015	Boston	ds	7.2	partial	Rohland 2015; silica coated magnetic beads and 7x volume PB (Qiagen) for cleanups, Bst2.0 in smaller volume, 100ul total PCR volume, higher primer concentration, SPRI cleanup of PCR	Twist1.44M	Rohland 2022	Rohland 2022	NovaSeq	2x101, 2x7			0.003259	54	0.5	[0.027, 0.975]	na (<2x)	2e-06	7	48.5	0.125	0	0	U
S36697.Y2.E1.L3	I36697	Fail	<500.SNPs, damage.ds=0.017	5			1400	500-600 CE	Gashu Lhabrog	India	34.541975	75.989893	tissue, pelvic bone	Boston	35.8	Boston	manual	Tin 2014	Boston	ds	5.4	partial	Rohland 2015; silica coated magnetic beads and 7x volume PB (Qiagen) for cleanups, Bst2.0 in smaller volume, 100ul total PCR volume, higher primer concentration, SPRI cleanup of PCR	Twist1.44M	Rohland 2022	Rohland 2022	NovaSeq	2x101, 2x7	0.000434879	58.3	0.02016	66.8	0	[0.157, 0.988]	na (<2x)	3.2e-05	42	56.1	0.017	0	0	U
S36700.Y3.E1.L1	I36700	QuestionableCritical	<2500.SNPs, damage.ds=0.006	9		S3	1400	500-600 CE	Gashu Lhabrog	India	34.541975	75.989893	tissue, pelvice bone	Boston	37.1	Boston	manual	Campos and Gilbert 2012	Boston	ds	7.4	partial	Rohland 2015; silica coated magnetic beads and 7x volume PB (Qiagen) for cleanups, Bst2.0 in smaller volume, 100ul total PCR volume, higher primer concentration, SPRI cleanup of PCR	Twist1.44M	Rohland 2022	Rohland 2022	NovaSeq	2x101, 2x7	0.00123378	70.1	0.2002	89.6	0	[0.333, 0.959]	na (<2x)	0.00064	1957	89.1	0.0065	31	18	U
S36567.Y1.E1.L1	I36567	Pass		17		S7	1506	381-535 calCE (1640±20 BP, PSUAMS-14884)	Gashu Lhabrog	India	34.541975	75.989893	humerus	Boston	37	Boston	robotic	Rohland 2018 (Dabney Buffer, silica beads)	Boston	ds	7.4	partial	Rohland 2015; silica coated magnetic beads and 7x volume PB (Qiagen) for cleanups, Bst2.0 in smaller volume, 100ul total PCR volume, higher primer concentration, SPRI cleanup of PCR	Twist1.44M	Rohland 2022	Rohland 2022	NovaSeq	2x101, 2x7	0.172877	59.5	145.3	71.6	0.0385	[0.977, 0.993]	M65a+@16311	0.173742	463608	75.6	0.0475	13601	109	F
S36700.Y2.E1.L3	I36700	Fail	<500.SNPs, damage.ds=0.021	9		S3	1400	500-600 CE	Gashu Lhabrog	India	34.541975	75.989893	tissue, pelvice bone	Boston	37.1	Boston	manual	Tin 2014	Boston	ds	5.6	partial	Rohland 2015; silica coated magnetic beads and 7x volume PB (Qiagen) for cleanups, Bst2.0 in smaller volume, 100ul total PCR volume, higher primer concentration, SPRI cleanup of PCR	Twist1.44M	Rohland 2022	Rohland 2022	NovaSeq	2x101, 2x7	7.17711e-05	62.9	0.01026	56.7	0	[0.157, 0.987]	na (<2x)	4.5e-05	137	82.7	0.0205	2	0	U
S36700.Y1.E1.L1	I36700	Fail	<500.SNPs, damage.ds=0.000	9		S3	1400	500-600 CE	Gashu Lhabrog	India	34.541975	75.989893	tissue, pelvice bone	Boston	37.1	Boston	manual	Rohland 2018 (Dabney Buffer, silica beads)	Boston	ds	7.4	partial	Rohland 2015; silica coated magnetic beads and 7x volume PB (Qiagen) for cleanups, Bst2.0 in smaller volume, 100ul total PCR volume, higher primer concentration, SPRI cleanup of PCR	Twist1.44M	Rohland 2022	Rohland 2022	NovaSeq	2x101, 2x7		0		0	0	[nan, nan]	H2a2a1	0	1	46	0	0	0	U
S36700.Y2.E1.L2	I36700	Fail	<500.SNPs	9		S3	1400	500-600 CE	Gashu Lhabrog	India	34.541975	75.989893	tissue, pelvice bone	Boston	37.1	Boston	manual	Tin 2014	Boston	ds	5.6	partial	Rohland 2015; silica coated magnetic beads and 7x volume PB (Qiagen) for cleanups, Bst2.0 in smaller volume, 100ul total PCR volume, higher primer concentration, SPRI cleanup of PCR	Twist1.44M	Rohland 2022	Rohland 2022	NovaSeq	2x101, 2x7	0.000155677	58.6	0.03573	74	0	[0.170, 0.988]	na (<2x)	9.9e-05	280	83.8	0.0365	1	2	U
S36701.Y2.E1.L1	I36701	Fail	<2500.SNPs, damage.ds=0.020, mtcontam=[0.761,0.910]	11		S4	1400	500-600 CE	Gashu Lhabrog	India	34.541975	75.989893	tissue, pelvice bone	Boston	35.5	Boston	manual	Tin 2014	Boston	ds	5.3	partial	Rohland 2015; silica coated magnetic beads and 7x volume PB (Qiagen) for cleanups, Bst2.0 in smaller volume, 100ul total PCR volume, higher primer concentration, SPRI cleanup of PCR	Twist1.44M	Rohland 2022	Rohland 2022	NovaSeq	2x101, 2x7	9.6222e-05	48.5	19.93	72.4	0.031	[0.761, 0.917]	U7a3b	0.000204	588	60.4	0.02	6	5	U
S36565.Y1.E3.L1	I36565	Questionable	Sex ratio	4c			1406	436-603 calCE (1530±25 BP, PSUAMS-14882)	Gashu Lhabrog	India	34.541975	75.989893	clavicle	Boston	36	Boston	robotic	Rohland 2018 (Dabney Buffer, silica beads)	Boston	ss	7.2	USER	Gansauge 2020	Twist1.4M	Rohland 2022	Rohland 2022	NovaSeq X 25B	2X101, 2X8	0.0318207	48	19.58	60.6	0.008	[0.953, 0.983]	F2g	0.715183	962292	58.7	0.025	28985	1320	F
S36565.Y1.E2.L1	I36565	Questionable	sexratio=0.061	4c			1406	436-603 calCE (1530±25 BP, PSUAMS-14882)	Gashu Lhabrog	India	34.541975	75.989893	clavicle	Boston	36	Boston	robotic	Rohland 2018 (Dabney Buffer, silica beads)	Boston	ds	7.2	partial	Rohland 2015; silica coated magnetic beads and 7x volume PB (Qiagen) for cleanups, Bst2.0 in smaller volume, 100ul total PCR volume, higher primer concentration, SPRI cleanup of PCR	Twist1.44M	Rohland 2022	Rohland 2022	NovaSeq	2x101, 2x7	0.0136406	55.3	70.11	65.5	0.0205	[0.977, 0.993]	F2g	0.039353	118184	70.4	0.036	2637	171	F
S36701.Y4.E1.L2	I36701	Pass		11		S4	1400	500-600 CE	Gashu Lhabrog	India	34.541975	75.989893	tissue, pelvice bone	Boston	35.5	Boston	manual	Gómez-Carballa 2015	Boston	ds	7.1	partial	Rohland 2015; silica coated magnetic beads and 7x volume PB (Qiagen) for cleanups, Bst2.0 in smaller volume, 100ul total PCR volume, higher primer concentration, SPRI cleanup of PCR	Twist1.44M	Rohland 2022	Rohland 2022	NovaSeq	2x101, 2x7	0.00059041	56	118.4	73	0.006	[0.993, 1.000]	U7a3b	0.005349	16258	74.8	0.011	195	134	M
S36700.Y3.E1.L2	I36700	Fail	<2500.SNPs, damage.ds=0.005	9		S3	1400	500-600 CE	Gashu Lhabrog	India	34.541975	75.989893	tissue, pelvice bone	Boston	37.1	Boston	manual	Campos and Gilbert 2012	Boston	ds	7.4	partial	Rohland 2015; silica coated magnetic beads and 7x volume PB (Qiagen) for cleanups, Bst2.0 in smaller volume, 100ul total PCR volume, higher primer concentration, SPRI cleanup of PCR	Twist1.44M	Rohland 2022	Rohland 2022	NovaSeq	2x101, 2x7	0.000731694	79.6	0.09747	70.2	0	[0.251, 0.992]	na (<2x)	0.000375	1154	94.3	0.0055	15	13	U
S36568.Y1.E4.L1	I36568	Questionable	MT contamination, extractControl	21		S9	1559	260-531 calCE (1665±25 BP, PSUAMS-14885)	Gashu Lhabrog	India	34.541975	75.989893	rib	Boston	37	Boston	robotic	Rohland 2018 (Dabney Buffer, silica beads)	Boston	ss	7.4	USER	Gansauge 2020	Twist1.4M	Rohland 2022	Rohland 2022	NovaSeq X 25B	2X101, 2X8	0.092057	51.2	38.07	55.7	0.051	[0.894, 0.932]	U5a1d1	1.34404	1442733	64.1	0.035	62769	265	F
S36701.Y3.E1.L1	I36701	Pass		11		S4	1400	500-600 CE	Gashu Lhabrog	India	34.541975	75.989893	tissue, pelvice bone	Boston	35.5	Boston	manual	Campos and Gilbert 2012	Boston	ds	7.1	partial	Rohland 2015; silica coated magnetic beads and 7x volume PB (Qiagen) for cleanups, Bst2.0 in smaller volume, 100ul total PCR volume, higher primer concentration, SPRI cleanup of PCR	Twist1.44M	Rohland 2022	Rohland 2022	NovaSeq	2x101, 2x7	0.00064348	56.8	177.7	68.6	0.0095	[0.997, 1.000]	U7a3b	0.005521	16878	70.9	0.0105	171	97	M
S36697.Y4.E1.L3	I36697	QuestionableCritical	<2500.SNPs, damage.ds=0.021	5			1400	500-600 CE	Gashu Lhabrog	India	34.541975	75.989893	tissue, pelvic bone	Boston	35.8	Boston	manual	Gómez-Carballa 2015	Boston	ds	7.2	partial	Rohland 2015; silica coated magnetic beads and 7x volume PB (Qiagen) for cleanups, Bst2.0 in smaller volume, 100ul total PCR volume, higher primer concentration, SPRI cleanup of PCR	Twist1.44M	Rohland 2022	Rohland 2022	NovaSeq	2x101, 2x7	0.00235622	64.7	1.137	62	0.026	[0.706, 0.971]	na (<2x)	0.000777	2186	73.6	0.0215	34	32	U
S36572.Y1.E1.L1	I36572	Pass		33		S15	1436	433-578 calCE (1550±20 BP, PSUAMS-14889)	Gashu Lhabrog	India	34.541975	75.989893	femur	Boston	35	Boston	robotic	Rohland 2018 (Dabney Buffer, silica beads)	Boston	ds	7	partial	Rohland 2015; silica coated magnetic beads and 7x volume PB (Qiagen) for cleanups, Bst2.0 in smaller volume, 100ul total PCR volume, higher primer concentration, SPRI cleanup of PCR	Twist1.44M	Rohland 2022	Rohland 2022	NovaSeq	2x101, 2x7	0.0802565	66.1	195.6	69.4	0.0285	[0.968, 0.987]	U5a1d1	0.202934	535442	81.3	0.0255	17030	134	F
S36697.Y1.E1.L2	I36697	Fail	<2500.SNPs, damage.ds=0.018	5			1400	500-600 CE	Gashu Lhabrog	India	34.541975	75.989893	tissue, pelvic bone	Boston	35.8	Boston	manual	Rohland 2018 (Dabney Buffer, silica beads)	Boston	ds	7.2	partial	Rohland 2015; silica coated magnetic beads and 7x volume PB (Qiagen) for cleanups, Bst2.0 in smaller volume, 100ul total PCR volume, higher primer concentration, SPRI cleanup of PCR	Twist1.44M	Rohland 2022	Rohland 2022	NovaSeq	2x101, 2x7	0.000423953	43.6	1.755	56.3	0.029	[0.792, 0.967]	na (<2x)	0.000264	808	59.4	0.0175	8	0	U
S36571.Y1.E1.L1	I36571	Fail	damage.ds=0.009, mtcontam=[0.952,0.970]	31		S14	1408	437-599 calCE (1535±20 BP, PSUAMS-14888)	Gashu Lhabrog	India	34.541975	75.989893	fibula	Boston	37	Boston	robotic	Rohland 2018 (Dabney Buffer, silica beads)	Boston	ds	7.4	partial	Rohland 2015; silica coated magnetic beads and 7x volume PB (Qiagen) for cleanups, Bst2.0 in smaller volume, 100ul total PCR volume, higher primer concentration, SPRI cleanup of PCR	Twist1.44M	Rohland 2022	Rohland 2022	NovaSeq	2x101, 2x7	0.291652	68.3	47.04	68.1	0.0195	[0.952, 0.977]	D4j1b	0.336945	795181	86.3	0.0085	29040	133	F
S36701.Y1.E1.L2	I36701	Fail	2500.to.5000.SNPs, damage.ds=0.009, sexratio=0.342	11		S4	1400	500-600 CE	Gashu Lhabrog	India	34.541975	75.989893	tissue, pelvice bone	Boston	35.5	Boston	manual	Rohland 2018 (Dabney Buffer, silica beads)	Boston	ds	7.1	partial	Rohland 2015; silica coated magnetic beads and 7x volume PB (Qiagen) for cleanups, Bst2.0 in smaller volume, 100ul total PCR volume, higher primer concentration, SPRI cleanup of PCR	Twist1.44M	Rohland 2022	Rohland 2022	NovaSeq	2x101, 2x7	0.00018924	56.2	74.82	68.7	0.006	[0.996, 1.000]	U7a3b	0.001456	4382	72	0.0085	73	38	M
S36567.Y1.E4.L1	I36567	Questionable	extractControl	17		S7	1506	381-535 calCE (1640±20 BP, PSUAMS-14884)	Gashu Lhabrog	India	34.541975	75.989893	humerus	Boston	37	Boston	robotic	Rohland 2018 (Dabney Buffer, silica beads)	Boston	ss	7.4	USER	Gansauge 2020	Twist1.4M	Rohland 2022	Rohland 2022	NovaSeq X 25B	2X101, 2X8	0.34777	45.4	142.3	58.1	0.027	[0.974, 0.991]	M65a+@16311	2.89274	1872792	54.1	0.036	124222	793	F
S36569.Y1.E4.L1	I36569	QuestionableCritical	Nuc damage, extractControl	23		S10	1470	418-538 calCE (1605±20 BP, PSUAMS-14886)	Gashu Lhabrog	India	34.541975	75.989893	radius	Boston	38	Boston	robotic	Rohland 2018 (Dabney Buffer, silica beads)	Boston	ss	7.6	USER	Gansauge 2020	Twist1.4M	Rohland 2022	Rohland 2022	NovaSeq X 25B	2X101, 2X8	0.389865	50.9	54.35	52.9	0.014	[0.970, 0.989]	U5a1d1	3.57101	2001818	63.8	0.007	171080	853	F
S36700.Y4.E1.L3	I36700	Questionable	2500.to.5000.SNPs, damage.ds=0.010	9		S3	1400	500-600 CE	Gashu Lhabrog	India	34.541975	75.989893	tissue, pelvice bone	Boston	37.1	Boston	manual	Gómez-Carballa 2015	Boston	ds	7.4	partial	Rohland 2015; silica coated magnetic beads and 7x volume PB (Qiagen) for cleanups, Bst2.0 in smaller volume, 100ul total PCR volume, higher primer concentration, SPRI cleanup of PCR	Twist1.44M	Rohland 2022	Rohland 2022	NovaSeq	2x101, 2x7	0.00102135	61.5	0.5737	63.8	0.0135	[0.559, 0.979]	na (<2x)	0.001087	3145	74.6	0.01	39	23	U
S36701.Y4.E1.L1	I36701	Pass		11		S4	1400	500-600 CE	Gashu Lhabrog	India	34.541975	75.989893	tissue, pelvice bone	Boston	35.5	Boston	manual	Gómez-Carballa 2015	Boston	ds	7.1	partial	Rohland 2015; silica coated magnetic beads and 7x volume PB (Qiagen) for cleanups, Bst2.0 in smaller volume, 100ul total PCR volume, higher primer concentration, SPRI cleanup of PCR	Twist1.44M	Rohland 2022	Rohland 2022	NovaSeq	2x101, 2x7	0.000507728	62	197.2	72.1	0.006	[0.997, 1.000]	U7a3b	0.009863	30145	73.8	0.0105	331	196	M
REFERENCES:
Protocol	Method	Reference
Extraction:	Rohland 2018 (Dabney Buffer, silica beads)	Nadin Rohland, Isabelle Glocke, Ayinuer Aximu-Petri, and Mamhias Meyer. Extraction of highly degraded DNA from ancient bones, teeth and sediments for high-throughput sequencing. Nature protocols, 13(11):2447-2461, 2018.
	Tin 2014	Mandy Man-Ying Tin, Evan Philip Economo, and Alexander Sergeyevich Mikheyev. Sequencing degraded dna from nondestruc:vely sampled museum specimens for rad-tagging and low coverage shotgun phylogene:cs. PloS one, 9(5):e96793, 2014
	Campos and Gilbert 2012	Paula F Campos and Thomas MP Gilbert. DNA extraction from keratin and chitin. Ancient DNA: methods and protocols, pages 43-49, 2012.
	Gómez-Carballa 2015	Alberto Gómez-Carballa, Laura Catelli, Jacobo Pardo-Seco, Federico Martinón-Torres, Lutz Roewer, Carlos Vullo, and Antonio Salas. The complete mitogenome of a 500-year-old Inca child mummy. Scientic reports, 5(1):16462, 2015.
Library Prep:	Rohland 2015; silica coated magnetic beads and 7x volume PB (Qiagen) for cleanups, Bst2.0 in smaller volume, 100ul total PCR volume, higher primer concentration, SPRI cleanup of PCR	Rohland, N., Harney, E., Mallick, S., Nordenfelt, S. & Reich, D. Partial uracil–DNA–glycosylase treatment for screening of ancient DNA. Philos. Trans. R. Soc. B 370, 20130624 (2015).
	Gansauge 2020	Gansauge, Marie-Theres, et al. Manual and automated preparation of single-stranded DNA libraries for the sequencing of DNA from ancient biological remains and other sources of highly degraded DNA. Nature protocols 15(8), 2279-2300 (2020).
Enrichment:	Rohland 2022	N. Rohland, S. Mallick et al. Three reagents for in-solution enrichment of ancient human DNA at more than a million SNPs. bioRxiv https://doi.org/10.1101/2022.01.13.476259 (2022).

## Sheet: TableS2(radiocarbon.dates.n=8)
Table S2: Details of 10 newly generated radiocarbon dates and associated isotopic measurements
Individual-ID	Date	Material	δ13C (‰)	δ15N (‰)	%C	%N	C:N	Lab Code	OxCal BP sigma	OxCal BP mu	FROM Calibrated Date (-)=calBCE (+)=calCE	TO Calibrated Date (-)=calBCE (+)=calCE	Calibration Program	Calibration Program Version	Calibration Curve
I36567	381-535 calCE (1640±20 BP, PSUAMS-14884)	>30kDa gelatin	-18.9836	11.1571	46.452	17.3157	3.12975	PSUAMS-14884	44	1506	381	535	OxCal; Bronk Ramsey 2009a	4.4	IntCal20; 94.5%
I36571	437-599 calCE (1535±20 BP, PSUAMS-14888)	>30kDa gelatin	-19.0204	10.0055	49.9449	18.5457	3.14192	PSUAMS-14888	38	1408	437	599	OxCal; Bronk Ramsey 2009a	4.4	IntCal20; 94.5%
I36572	433-578 calCE (1550±20 BP, PSUAMS-14889)	>30kDa gelatin	-18.7538	10.754	41.0299	15.2269	3.14367	PSUAMS-14889	43	1436	433	578	OxCal; Bronk Ramsey 2009a	4.4	IntCal20; 94.5%
I36565	436-603 calCE (1530±25 BP, PSUAMS-14882)	>30kDa gelatin	-18.6879	11.8696	42.9776	15.8694	3.15956	PSUAMS-14882	41	1406	436	603	OxCal; Bronk Ramsey 2009a	4.4	IntCal20; 94.5%
I36568	418-538 calCE (1605±20 BP, PSUAMS-14886)	>30kDa gelatin	-18.7945	11.6706	49.1447	18.0927	3.16898	PSUAMS-14886	36	1470	418	538	OxCal; Bronk Ramsey 2009a	4.4	IntCal20; 94.5%
I36568	260-531 calCE (1665±25 BP, PSUAMS-14885)	>30kDa gelatin	-18.7267	12.1737	47.8968	17.5821	3.17821	PSUAMS-14885	48	1559	260	531	OxCal; Bronk Ramsey 2009a	4.4	IntCal20; 94.5%
I36566	423-540 calCE (1595±20 BP, PSUAMS-14883)	>30kDa gelatin	-18.43	10.5489	45.4824	16.6949	3.17838	PSUAMS-14883	35	1468	423	540	OxCal; Bronk Ramsey 2009a	4.4	IntCal20; 94.5%
I36570	262-528 calCE (1660±20 BP, PSUAMS-14887)	>30kDa gelatin	-18.7955	11.1747	44.6908	16.3382	3.19125	PSUAMS-14887	39	1550	262	528	OxCal; Bronk Ramsey 2009a	4.4	IntCal20; 94.5%
										outer bound CE	260	603
										inner bound CE	437	528
										outer bound BP	1690	1347
										inner bound CE	1513	1422

## Sheet: TableS3(samples.PCA.n=1696)
Table S3: Details of 1696 individuals used in Principal Component Analysis (Figure 2)
Genetic ID	High resolution group ID	Eigenvector 1	Eigenvector 2	Eigenvector 3	Eigenvector 4	Eigenvector 5	Eigenvector 6	Group ID for plotting	Used for building PCA?	Paper	Reference for data	SNPs covering Human Origins Array autosomal targets
stockplate14_A12.HO	Brahmin_Bhatt	-0.04	-0.0181	0.0443	-0.0032	0.0158	0.0012	Brahmin	Yes	NakatsukaNatureGenetics2017	Nakatsuka, N., Moorjani, P., Rai, N. et al. The promise of discovering population-specific disease-associated genes in South Asia. Nat Genet 49, 1403–1407 (2017). https://doi.org/10.1038/ng.3917	565141
CCMB_PL_7_49.HO	Brahmin_Bhatt	-0.0433	-0.0136	0.0463	-0.0017	0.0114	0.0029	Brahmin	Yes	NakatsukaNatureGenetics2017	Nakatsuka, N., Moorjani, P., Rai, N. et al. The promise of discovering population-specific disease-associated genes in South Asia. Nat Genet 49, 1403–1407 (2017). https://doi.org/10.1038/ng.3917	515466
CCMB_PL_7_51.HO	Brahmin_Bhatt	-0.0424	-0.0116	0.0406	-0.001	0.014	-0.0034	Brahmin	Yes	NakatsukaNatureGenetics2017	Nakatsuka, N., Moorjani, P., Rai, N. et al. The promise of discovering population-specific disease-associated genes in South Asia. Nat Genet 49, 1403–1407 (2017). https://doi.org/10.1038/ng.3917	520605
CCMB_PL_7_52.HO	Brahmin_Bhatt	-0.039	-0.0256	0.0511	-0.0018	0.0161	-0.0002	Brahmin	Yes	NakatsukaNatureGenetics2017	Nakatsuka, N., Moorjani, P., Rai, N. et al. The promise of discovering population-specific disease-associated genes in South Asia. Nat Genet 49, 1403–1407 (2017). https://doi.org/10.1038/ng.3917	522746
CCMB_PL_1_c1.HO	Brahmin_Catholic	-0.0425	-0.018	0.0511	-0.0021	0.0178	0.0027	Brahmin	Yes	NakatsukaNatureGenetics2017	Nakatsuka, N., Moorjani, P., Rai, N. et al. The promise of discovering population-specific disease-associated genes in South Asia. Nat Genet 49, 1403–1407 (2017). https://doi.org/10.1038/ng.3917	523339
CCMB_PL_1_c10.HO	Brahmin_Catholic	-0.0408	-0.0189	0.0515	-0.0026	0.0173	0.001	Brahmin	Yes	NakatsukaNatureGenetics2017	Nakatsuka, N., Moorjani, P., Rai, N. et al. The promise of discovering population-specific disease-associated genes in South Asia. Nat Genet 49, 1403–1407 (2017). https://doi.org/10.1038/ng.3917	523387
CCMB_PL_1_c3.HO	Brahmin_Catholic	-0.0434	-0.0192	0.0493	-0.003	0.0168	0.0024	Brahmin	Yes	NakatsukaNatureGenetics2017	Nakatsuka, N., Moorjani, P., Rai, N. et al. The promise of discovering population-specific disease-associated genes in South Asia. Nat Genet 49, 1403–1407 (2017). https://doi.org/10.1038/ng.3917	522997
CCMB_PL_1_c7.HO	Brahmin_Catholic	-0.0389	-0.0277	0.0551	-0.0016	0.015	-0.0016	Brahmin	Yes	NakatsukaNatureGenetics2017	Nakatsuka, N., Moorjani, P., Rai, N. et al. The promise of discovering population-specific disease-associated genes in South Asia. Nat Genet 49, 1403–1407 (2017). https://doi.org/10.1038/ng.3917	518526
CCMB_PL_1_c9.HO	Brahmin_Catholic	-0.0431	-0.0174	0.0518	-0.0053	0.0177	0.0016	Brahmin	Yes	NakatsukaNatureGenetics2017	Nakatsuka, N., Moorjani, P., Rai, N. et al. The promise of discovering population-specific disease-associated genes in South Asia. Nat Genet 49, 1403–1407 (2017). https://doi.org/10.1038/ng.3917	521799
CCMB_PL_1_d10.HO	Brahmin_Catholic	-0.0399	-0.0234	0.0461	-0.0039	0.0182	0.0026	Brahmin	Yes	NakatsukaNatureGenetics2017	Nakatsuka, N., Moorjani, P., Rai, N. et al. The promise of discovering population-specific disease-associated genes in South Asia. Nat Genet 49, 1403–1407 (2017). https://doi.org/10.1038/ng.3917	523493
CCMB_PL_1_d11.HO	Brahmin_Catholic	-0.0396	-0.0214	0.0502	-0.0034	0.0145	-0.0004	Brahmin	Yes	NakatsukaNatureGenetics2017	Nakatsuka, N., Moorjani, P., Rai, N. et al. The promise of discovering population-specific disease-associated genes in South Asia. Nat Genet 49, 1403–1407 (2017). https://doi.org/10.1038/ng.3917	521895
CCMB_PL_1_d12.HO	Brahmin_Catholic	-0.0403	-0.0212	0.0483	-0.0021	0.0176	0.0015	Brahmin	Yes	NakatsukaNatureGenetics2017	Nakatsuka, N., Moorjani, P., Rai, N. et al. The promise of discovering population-specific disease-associated genes in South Asia. Nat Genet 49, 1403–1407 (2017). https://doi.org/10.1038/ng.3917	523436
CCMB_PL_1_d3.HO	Brahmin_Catholic	-0.0352	-0.0323	0.0541	-0.0012	0.0135	-0.0014	Brahmin	Yes	NakatsukaNatureGenetics2017	Nakatsuka, N., Moorjani, P., Rai, N. et al. The promise of discovering population-specific disease-associated genes in South Asia. Nat Genet 49, 1403–1407 (2017). https://doi.org/10.1038/ng.3917	523117
CCMB_PL_1_d7.HO	Brahmin_Catholic	-0.0407	-0.0164	0.0496	-0.0025	0.0153	-0.0009	Brahmin	Yes	NakatsukaNatureGenetics2017	Nakatsuka, N., Moorjani, P., Rai, N. et al. The promise of discovering population-specific disease-associated genes in South Asia. Nat Genet 49, 1403–1407 (2017). https://doi.org/10.1038/ng.3917	521133
CCMB_PL_1_d8.HO	Brahmin_Catholic	-0.0414	-0.0181	0.0519	-0.0043	0.0189	0.0002	Brahmin	Yes	NakatsukaNatureGenetics2017	Nakatsuka, N., Moorjani, P., Rai, N. et al. The promise of discovering population-specific disease-associated genes in South Asia. Nat Genet 49, 1403–1407 (2017). https://doi.org/10.1038/ng.3917	523441
CCMB_PL_1_d9.HO	Brahmin_Catholic	-0.0401	-0.0209	0.0511	-0.001	0.0171	0.0026	Brahmin	Yes	NakatsukaNatureGenetics2017	Nakatsuka, N., Moorjani, P., Rai, N. et al. The promise of discovering population-specific disease-associated genes in South Asia. Nat Genet 49, 1403–1407 (2017). https://doi.org/10.1038/ng.3917	522821
CCMB_PL_1_e1.HO	Brahmin_Catholic	-0.0353	-0.029	0.0488	-0.0029	0.0112	0.0001	Brahmin	Yes	NakatsukaNatureGenetics2017	Nakatsuka, N., Moorjani, P., Rai, N. et al. The promise of discovering population-specific disease-associated genes in South Asia. Nat Genet 49, 1403–1407 (2017). https://doi.org/10.1038/ng.3917	522312
CCMB_PL_1_e2.HO	Brahmin_Catholic	-0.0356	-0.0335	0.0478	-0.0048	0.016	-0.0006	Brahmin	Yes	NakatsukaNatureGenetics2017	Nakatsuka, N., Moorjani, P., Rai, N. et al. The promise of discovering population-specific disease-associated genes in South Asia. Nat Genet 49, 1403–1407 (2017). https://doi.org/10.1038/ng.3917	523409
CCMB_PL_1_e4.HO	Brahmin_Catholic	-0.0354	-0.0338	0.0485	-0.0036	0.0139	-0.0008	Brahmin	Yes	NakatsukaNatureGenetics2017	Nakatsuka, N., Moorjani, P., Rai, N. et al. The promise of discovering population-specific disease-associated genes in South Asia. Nat Genet 49, 1403–1407 (2017). https://doi.org/10.1038/ng.3917	522477
CCMB_PL_1_e5.HO	Brahmin_Catholic	-0.0421	-0.0178	0.0486	0.001	0.0174	-0.0008	Brahmin	Yes	NakatsukaNatureGenetics2017	Nakatsuka, N., Moorjani, P., Rai, N. et al. The promise of discovering population-specific disease-associated genes in South Asia. Nat Genet 49, 1403–1407 (2017). https://doi.org/10.1038/ng.3917	523281
stockplate14_F5.HO	Brahmin_Catholic_Kumta	-0.0389	-0.0236	0.047	-0.0001	0.0159	-0.0001	Brahmin	Yes	NakatsukaNatureGenetics2017	Nakatsuka, N., Moorjani, P., Rai, N. et al. The promise of discovering population-specific disease-associated genes in South Asia. Nat Genet 49, 1403–1407 (2017). https://doi.org/10.1038/ng.3917	565508
stockplate14_F6.HO	Brahmin_Catholic_Kumta	-0.0427	-0.0168	0.056	-0.003	0.0228	0.0011	Brahmin	Yes	NakatsukaNatureGenetics2017	Nakatsuka, N., Moorjani, P., Rai, N. et al. The promise of discovering population-specific disease-associated genes in South Asia. Nat Genet 49, 1403–1407 (2017). https://doi.org/10.1038/ng.3917	565685
stockplate14_F7.HO	Brahmin_Catholic_Kumta	-0.0359	-0.0334	0.0542	-0.0004	0.0143	-0.0023	Brahmin	Yes	NakatsukaNatureGenetics2017	Nakatsuka, N., Moorjani, P., Rai, N. et al. The promise of discovering population-specific disease-associated genes in South Asia. Nat Genet 49, 1403–1407 (2017). https://doi.org/10.1038/ng.3917	563014
stockplate14_F8.HO	Brahmin_Catholic_Kumta	-0.0425	-0.0199	0.0464	-0.0009	0.0185	0.002	Brahmin	Yes	NakatsukaNatureGenetics2017	Nakatsuka, N., Moorjani, P., Rai, N. et al. The promise of discovering population-specific disease-associated genes in South Asia. Nat Genet 49, 1403–1407 (2017). https://doi.org/10.1038/ng.3917	565560
stockplate14_F10.HO	Brahmin_Catholic_Mangalore	-0.0428	-0.0194	0.0507	-0.0014	0.0176	0.0009	Brahmin	Yes	NakatsukaNatureGenetics2017	Nakatsuka, N., Moorjani, P., Rai, N. et al. The promise of discovering population-specific disease-associated genes in South Asia. Nat Genet 49, 1403–1407 (2017). https://doi.org/10.1038/ng.3917	565702
stockplate14_F11.HO	Brahmin_Catholic_Mangalore	-0.0396	-0.0247	0.0577	0.0002	0.0233	0	Brahmin	Yes	NakatsukaNatureGenetics2017	Nakatsuka, N., Moorjani, P., Rai, N. et al. The promise of discovering population-specific disease-associated genes in South Asia. Nat Genet 49, 1403–1407 (2017). https://doi.org/10.1038/ng.3917	565576
stockplate14_G1.HO	Brahmin_Catholic_Mangalore	-0.0366	-0.0249	0.0521	-0.0002	0.016	0.0016	Brahmin	Yes	NakatsukaNatureGenetics2017	Nakatsuka, N., Moorjani, P., Rai, N. et al. The promise of discovering population-specific disease-associated genes in South Asia. Nat Genet 49, 1403–1407 (2017). https://doi.org/10.1038/ng.3917	565134
stockplate14_G3.HO	Brahmin_Catholic_Mangalore	-0.0404	-0.0198	0.0448	-0.0046	0.0183	0.0029	Brahmin	Yes	NakatsukaNatureGenetics2017	Nakatsuka, N., Moorjani, P., Rai, N. et al. The promise of discovering population-specific disease-associated genes in South Asia. Nat Genet 49, 1403–1407 (2017). https://doi.org/10.1038/ng.3917	565388
stockplate3_E10.HO	Brahmin_Haryana	-0.0463	0.0009	0.0365	-0.0006	0.0162	-0.0014	Brahmin	Yes	NakatsukaNatureGenetics2017	Nakatsuka, N., Moorjani, P., Rai, N. et al. The promise of discovering population-specific disease-associated genes in South Asia. Nat Genet 49, 1403–1407 (2017). https://doi.org/10.1038/ng.3917	561755
stockplate3_E11.HO	Brahmin_Haryana	-0.0442	-0.0053	0.0349	-0.0025	0.0162	0.0006	Brahmin	Yes	NakatsukaNatureGenetics2017	Nakatsuka, N., Moorjani, P., Rai, N. et al. The promise of discovering population-specific disease-associated genes in South Asia. Nat Genet 49, 1403–1407 (2017). https://doi.org/10.1038/ng.3917	565067
stockplate16_G3.HO	Brahmin_Karnataka	-0.0435	-0.0157	0.0455	-0.0021	0.0181	-0.0003	Brahmin	Yes	NakatsukaNatureGenetics2017	Nakatsuka, N., Moorjani, P., Rai, N. et al. The promise of discovering population-specific disease-associated genes in South Asia. Nat Genet 49, 1403–1407 (2017). https://doi.org/10.1038/ng.3917	565686
stockplate16_G4.HO	Brahmin_Karnataka	-0.0406	-0.0183	0.0433	-0.0022	0.0147	-0.002	Brahmin	Yes	NakatsukaNatureGenetics2017	Nakatsuka, N., Moorjani, P., Rai, N. et al. The promise of discovering population-specific disease-associated genes in South Asia. Nat Genet 49, 1403–1407 (2017). https://doi.org/10.1038/ng.3917	565710
stockplate16_G6.HO	Brahmin_Karnataka	-0.0428	-0.0127	0.0412	-0.0026	0.018	-0.0007	Brahmin	Yes	NakatsukaNatureGenetics2017	Nakatsuka, N., Moorjani, P., Rai, N. et al. The promise of discovering population-specific disease-associated genes in South Asia. Nat Genet 49, 1403–1407 (2017). https://doi.org/10.1038/ng.3917	565741
stockplate16_G7.HO	Brahmin_Karnataka	-0.0433	-0.0196	0.0452	-0.0042	0.014	0	Brahmin	Yes	NakatsukaNatureGenetics2017	Nakatsuka, N., Moorjani, P., Rai, N. et al. The promise of discovering population-specific disease-associated genes in South Asia. Nat Genet 49, 1403–1407 (2017). https://doi.org/10.1038/ng.3917	565682
stockplate6_H8.HO	Brahmin_Nepal	-0.0404	-0.0052	0.0355	-0.0013	0.0116	0.001	Brahmin	Yes	NakatsukaNatureGenetics2017	Nakatsuka, N., Moorjani, P., Rai, N. et al. The promise of discovering population-specific disease-associated genes in South Asia. Nat Genet 49, 1403–1407 (2017). https://doi.org/10.1038/ng.3917	557860
stockplate16_A6.HO	Brahmin_Nepal	-0.0442	-0.005	0.0366	-0.0006	0.0177	0.0011	Brahmin	Yes	NakatsukaNatureGenetics2017	Nakatsuka, N., Moorjani, P., Rai, N. et al. The promise of discovering population-specific disease-associated genes in South Asia. Nat Genet 49, 1403–1407 (2017). https://doi.org/10.1038/ng.3917	565665
stockplate16_A5.HO	Brahmin_Nepal	-0.043	-0.0043	0.0336	-0.0023	0.0111	-0.0007	Brahmin	Yes	NakatsukaNatureGenetics2017	Nakatsuka, N., Moorjani, P., Rai, N. et al. The promise of discovering population-specific disease-associated genes in South Asia. Nat Genet 49, 1403–1407 (2017). https://doi.org/10.1038/ng.3917	565658
stockplate16_A7.HO	Brahmin_Nepal	-0.0416	-0.0027	0.0373	-0.0006	0.0148	0.0003	Brahmin	Yes	NakatsukaNatureGenetics2017	Nakatsuka, N., Moorjani, P., Rai, N. et al. The promise of discovering population-specific disease-associated genes in South Asia. Nat Genet 49, 1403–1407 (2017). https://doi.org/10.1038/ng.3917	565661
Tiwari1.HO	Brahmin_Tiwari	-0.0444	-0.0041	0.0351	-0.0013	0.0121	-0.002	Brahmin	Yes	LazaridisNature2014	Lazaridis, I., Patterson, N., Mittnik, A. et al. Ancient human genomes suggest three ancestral populations for present-day Europeans. Nature 513, 409–413 (2014). https://doi.org/10.1038/nature13673	578862
Tiwari2.HO	Brahmin_Tiwari	-0.044	-0.0077	0.0374	-0.0021	0.0117	-0.0005	Brahmin	Yes	LazaridisNature2014	Lazaridis, I., Patterson, N., Mittnik, A. et al. Ancient human genomes suggest three ancestral populations for present-day Europeans. Nature 513, 409–413 (2014). https://doi.org/10.1038/nature13673	578860
Tiwari3.HO	Brahmin_Tiwari	-0.0447	-0.0097	0.0408	-0.0026	0.0168	0.0013	Brahmin	Yes	LazaridisNature2014	Lazaridis, I., Patterson, N., Mittnik, A. et al. Ancient human genomes suggest three ancestral populations for present-day Europeans. Nature 513, 409–413 (2014). https://doi.org/10.1038/nature13673	577350
Tiwari4.HO	Brahmin_Tiwari	-0.0457	-0.0088	0.0371	-0.003	0.0156	-0.0017	Brahmin	Yes	LazaridisNature2014	Lazaridis, I., Patterson, N., Mittnik, A. et al. Ancient human genomes suggest three ancestral populations for present-day Europeans. Nature 513, 409–413 (2014). https://doi.org/10.1038/nature13673	575853
Tiwari5.HO	Brahmin_Tiwari	-0.0461	-0.0063	0.0354	-0.0006	0.0154	-0.0017	Brahmin	Yes	LazaridisNature2014	Lazaridis, I., Patterson, N., Mittnik, A. et al. Ancient human genomes suggest three ancestral populations for present-day Europeans. Nature 513, 409–413 (2014). https://doi.org/10.1038/nature13673	577384
Tiwari6.HO	Brahmin_Tiwari	-0.044	-0.0081	0.0344	-0.0008	0.0126	-0.0002	Brahmin	Yes	LazaridisNature2014	Lazaridis, I., Patterson, N., Mittnik, A. et al. Ancient human genomes suggest three ancestral populations for present-day Europeans. Nature 513, 409–413 (2014). https://doi.org/10.1038/nature13673	577783
Tiwari7.HO	Brahmin_Tiwari	-0.0452	-0.0067	0.038	-0.0033	0.0133	0.001	Brahmin	Yes	LazaridisNature2014	Lazaridis, I., Patterson, N., Mittnik, A. et al. Ancient human genomes suggest three ancestral populations for present-day Europeans. Nature 513, 409–413 (2014). https://doi.org/10.1038/nature13673	578268
Tiwari8.HO	Brahmin_Tiwari	-0.0444	-0.0085	0.038	-0.001	0.015	0.0011	Brahmin	Yes	LazaridisNature2014	Lazaridis, I., Patterson, N., Mittnik, A. et al. Ancient human genomes suggest three ancestral populations for present-day Europeans. Nature 513, 409–413 (2014). https://doi.org/10.1038/nature13673	578559
Tiwari9.HO	Brahmin_Tiwari	-0.045	-0.0088	0.0385	-0.0039	0.0169	-0.0017	Brahmin	Yes	LazaridisNature2014	Lazaridis, I., Patterson, N., Mittnik, A. et al. Ancient human genomes suggest three ancestral populations for present-day Europeans. Nature 513, 409–413 (2014). https://doi.org/10.1038/nature13673	577598
Tiwari11.HO	Brahmin_Tiwari	-0.0444	-0.0063	0.0357	-0.0005	0.0144	0.001	Brahmin	Yes	LazaridisNature2014	Lazaridis, I., Patterson, N., Mittnik, A. et al. Ancient human genomes suggest three ancestral populations for present-day Europeans. Nature 513, 409–413 (2014). https://doi.org/10.1038/nature13673	578401
Tiwari12.HO	Brahmin_Tiwari	-0.0453	-0.0062	0.0367	-0.0022	0.0138	0.0022	Brahmin	Yes	LazaridisNature2014	Lazaridis, I., Patterson, N., Mittnik, A. et al. Ancient human genomes suggest three ancestral populations for present-day Europeans. Nature 513, 409–413 (2014). https://doi.org/10.1038/nature13673	578813
Tiwari13.HO	Brahmin_Tiwari	-0.0445	-0.0086	0.0391	-0.0015	0.0147	0.0005	Brahmin	Yes	LazaridisNature2014	Lazaridis, I., Patterson, N., Mittnik, A. et al. Ancient human genomes suggest three ancestral populations for present-day Europeans. Nature 513, 409–413 (2014). https://doi.org/10.1038/nature13673	578567
Tiwari14.HO	Brahmin_Tiwari	-0.0449	-0.0066	0.0389	-0.0047	0.0156	0.0005	Brahmin	Yes	LazaridisNature2014	Lazaridis, I., Patterson, N., Mittnik, A. et al. Ancient human genomes suggest three ancestral populations for present-day Europeans. Nature 513, 409–413 (2014). https://doi.org/10.1038/nature13673	578579
Tiwari15.HO	Brahmin_Tiwari	-0.0434	-0.0051	0.0388	0.0018	0.0167	-0.0018	Brahmin	Yes	LazaridisNature2014	Lazaridis, I., Patterson, N., Mittnik, A. et al. Ancient human genomes suggest three ancestral populations for present-day Europeans. Nature 513, 409–413 (2014). https://doi.org/10.1038/nature13673	576357
stockplate14_A7.HO	Brahmin_Tiwari	-0.0436	-0.0078	0.0406	-0.0011	0.0151	-0.0007	Brahmin	Yes	NakatsukaNatureGenetics2017	Nakatsuka, N., Moorjani, P., Rai, N. et al. The promise of discovering population-specific disease-associated genes in South Asia. Nat Genet 49, 1403–1407 (2017). https://doi.org/10.1038/ng.3917	564291
stockplate14_A9.HO	Brahmin_Tiwari	-0.0453	-0.0119	0.0362	-0.0004	0.018	0.0015	Brahmin	Yes	NakatsukaNatureGenetics2017	Nakatsuka, N., Moorjani, P., Rai, N. et al. The promise of discovering population-specific disease-associated genes in South Asia. Nat Genet 49, 1403–1407 (2017). https://doi.org/10.1038/ng.3917	560822
stockplate8_H12.HO	Brahmin_UP	-0.0429	-0.0118	0.036	-0.0043	0.0134	-0.0005	Brahmin	Yes	NakatsukaNatureGenetics2017	Nakatsuka, N., Moorjani, P., Rai, N. et al. The promise of discovering population-specific disease-associated genes in South Asia. Nat Genet 49, 1403–1407 (2017). https://doi.org/10.1038/ng.3917	565158
stockplate9_A1.HO	Brahmin_UP	-0.0428	-0.01	0.0443	0.0004	0.0145	-0.0007	Brahmin	Yes	NakatsukaNatureGenetics2017	Nakatsuka, N., Moorjani, P., Rai, N. et al. The promise of discovering population-specific disease-associated genes in South Asia. Nat Genet 49, 1403–1407 (2017). https://doi.org/10.1038/ng.3917	565599
stockplate9_A2.HO	Brahmin_UP	-0.0441	-0.0071	0.0423	-0.0025	0.0165	-0.0005	Brahmin	Yes	NakatsukaNatureGenetics2017	Nakatsuka, N., Moorjani, P., Rai, N. et al. The promise of discovering population-specific disease-associated genes in South Asia. Nat Genet 49, 1403–1407 (2017). https://doi.org/10.1038/ng.3917	565444
stockplate9_A3.HO	Brahmin_UP	-0.0422	-0.0065	0.0418	-0.0001	0.0142	-0.0008	Brahmin	Yes	NakatsukaNatureGenetics2017	Nakatsuka, N., Moorjani, P., Rai, N. et al. The promise of discovering population-specific disease-associated genes in South Asia. Nat Genet 49, 1403–1407 (2017). https://doi.org/10.1038/ng.3917	560333
stockplate9_A5.HO	Brahmin_UP	-0.0437	-0.0099	0.0358	-0.0017	0.0118	-0.0011	Brahmin	Yes	NakatsukaNatureGenetics2017	Nakatsuka, N., Moorjani, P., Rai, N. et al. The promise of discovering population-specific disease-associated genes in South Asia. Nat Genet 49, 1403–1407 (2017). https://doi.org/10.1038/ng.3917	564896
stockplate9_A7.HO	Brahmin_UP	-0.0455	-0.0069	0.039	-0.0029	0.0144	0.0006	Brahmin	Yes	NakatsukaNatureGenetics2017	Nakatsuka, N., Moorjani, P., Rai, N. et al. The promise of discovering population-specific disease-associated genes in South Asia. Nat Genet 49, 1403–1407 (2017). https://doi.org/10.1038/ng.3917	565613
stockplate16_C12.HO	Brahmin_UP	-0.0438	-0.0065	0.0377	-0.0002	0.0152	-0.0004	Brahmin	Yes	NakatsukaNatureGenetics2017	Nakatsuka, N., Moorjani, P., Rai, N. et al. The promise of discovering population-specific disease-associated genes in South Asia. Nat Genet 49, 1403–1407 (2017). https://doi.org/10.1038/ng.3917	565762
stockplate9_G2.HO	Brahmin_Uttrakhand	-0.0391	-0.0038	0.028	-0.0023	0.0141	-0.0003	Brahmin	Yes	NakatsukaNatureGenetics2017	Nakatsuka, N., Moorjani, P., Rai, N. et al. The promise of discovering population-specific disease-associated genes in South Asia. Nat Genet 49, 1403–1407 (2017). https://doi.org/10.1038/ng.3917	554559
stockplate9_G3.HO	Brahmin_Uttrakhand	-0.0394	-0.0026	0.0364	-0.0003	0.0139	-0.0007	Brahmin	Yes	NakatsukaNatureGenetics2017	Nakatsuka, N., Moorjani, P., Rai, N. et al. The promise of discovering population-specific disease-associated genes in South Asia. Nat Genet 49, 1403–1407 (2017). https://doi.org/10.1038/ng.3917	562637
stockplate9_G4.HO	Brahmin_Uttrakhand	-0.0386	-0.0095	0.0377	-0.0017	0.0071	0.0018	Brahmin	Yes	NakatsukaNatureGenetics2017	Nakatsuka, N., Moorjani, P., Rai, N. et al. The promise of discovering population-specific disease-associated genes in South Asia. Nat Genet 49, 1403–1407 (2017). https://doi.org/10.1038/ng.3917	558981
stockplate9_F10.HO	Brahmin_Uttrakhand	-0.0374	-0.0053	0.0339	-0.0011	0.0137	-0.0007	Brahmin	Yes	NakatsukaNatureGenetics2017	Nakatsuka, N., Moorjani, P., Rai, N. et al. The promise of discovering population-specific disease-associated genes in South Asia. Nat Genet 49, 1403–1407 (2017). https://doi.org/10.1038/ng.3917	565625
stockplate9_F12.HO	Brahmin_Uttrakhand	-0.0404	-0.0031	0.0362	-0.0027	0.0129	-0.0008	Brahmin	Yes	NakatsukaNatureGenetics2017	Nakatsuka, N., Moorjani, P., Rai, N. et al. The promise of discovering population-specific disease-associated genes in South Asia. Nat Genet 49, 1403–1407 (2017). https://doi.org/10.1038/ng.3917	564477
stockplate16_E5.HO	Brahmin_Uttrakhand	-0.039	-0.0072	0.0363	-0.0006	0.0149	-0.0011	Brahmin	Yes	NakatsukaNatureGenetics2017	Nakatsuka, N., Moorjani, P., Rai, N. et al. The promise of discovering population-specific disease-associated genes in South Asia. Nat Genet 49, 1403–1407 (2017). https://doi.org/10.1038/ng.3917	565719
CCMB_PL_1_e10.HO	Brahmin_Vaidik	-0.0417	-0.0187	0.049	-0.0026	0.0161	0.0001	Brahmin	Yes	NakatsukaNatureGenetics2017	Nakatsuka, N., Moorjani, P., Rai, N. et al. The promise of discovering population-specific disease-associated genes in South Asia. Nat Genet 49, 1403–1407 (2017). https://doi.org/10.1038/ng.3917	522279
CCMB_PL_1_e11.HO	Brahmin_Vaidik	-0.0421	-0.0167	0.0463	-0.0005	0.014	-0.0001	Brahmin	Yes	NakatsukaNatureGenetics2017	Nakatsuka, N., Moorjani, P., Rai, N. et al. The promise of discovering population-specific disease-associated genes in South Asia. Nat Genet 49, 1403–1407 (2017). https://doi.org/10.1038/ng.3917	523802
CCMB_PL_1_e12.HO	Brahmin_Vaidik	-0.0411	-0.019	0.0491	-0.0019	0.0152	0.0015	Brahmin	Yes	NakatsukaNatureGenetics2017	Nakatsuka, N., Moorjani, P., Rai, N. et al. The promise of discovering population-specific disease-associated genes in South Asia. Nat Genet 49, 1403–1407 (2017). https://doi.org/10.1038/ng.3917	523352
CCMB_PL_1_e7.HO	Brahmin_Vaidik	-0.042	-0.0177	0.0459	-0.0032	0.0169	-0.0005	Brahmin	Yes	NakatsukaNatureGenetics2017	Nakatsuka, N., Moorjani, P., Rai, N. et al. The promise of discovering population-specific disease-associated genes in South Asia. Nat Genet 49, 1403–1407 (2017). https://doi.org/10.1038/ng.3917	523120
CCMB_PL_1_e8.HO	Brahmin_Vaidik	-0.0411	-0.023	0.0556	-0.0027	0.0184	0.0006	Brahmin	Yes	NakatsukaNatureGenetics2017	Nakatsuka, N., Moorjani, P., Rai, N. et al. The promise of discovering population-specific disease-associated genes in South Asia. Nat Genet 49, 1403–1407 (2017). https://doi.org/10.1038/ng.3917	521431
CCMB_PL_1_e9.HO	Brahmin_Vaidik	-0.0416	-0.0222	0.0477	0.0012	0.0168	0.0008	Brahmin	Yes	NakatsukaNatureGenetics2017	Nakatsuka, N., Moorjani, P., Rai, N. et al. The promise of discovering population-specific disease-associated genes in South Asia. Nat Genet 49, 1403–1407 (2017). https://doi.org/10.1038/ng.3917	523752
CCMB_PL_1_f1.HO	Brahmin_Vaidik	-0.0415	-0.0188	0.0508	-0.0033	0.0172	0.0003	Brahmin	Yes	NakatsukaNatureGenetics2017	Nakatsuka, N., Moorjani, P., Rai, N. et al. The promise of discovering population-specific disease-associated genes in South Asia. Nat Genet 49, 1403–1407 (2017). https://doi.org/10.1038/ng.3917	521574
CCMB_PL_1_f10.HO	Brahmin_Vaidik	-0.0436	-0.0214	0.0633	-0.0004	0.0256	0.0023	Brahmin	Yes	NakatsukaNatureGenetics2017	Nakatsuka, N., Moorjani, P., Rai, N. et al. The promise of discovering population-specific disease-associated genes in South Asia. Nat Genet 49, 1403–1407 (2017). https://doi.org/10.1038/ng.3917	519481
CCMB_PL_1_f11.HO	Brahmin_Vaidik	-0.0396	-0.0182	0.0433	-0.002	0.012	0.0004	Brahmin	Yes	NakatsukaNatureGenetics2017	Nakatsuka, N., Moorjani, P., Rai, N. et al. The promise of discovering population-specific disease-associated genes in South Asia. Nat Genet 49, 1403–1407 (2017). https://doi.org/10.1038/ng.3917	522675
CCMB_PL_1_f12.HO	Brahmin_Vaidik	-0.041	-0.0198	0.0458	-0.0002	0.0175	-0.0029	Brahmin	Yes	NakatsukaNatureGenetics2017	Nakatsuka, N., Moorjani, P., Rai, N. et al. The promise of discovering population-specific disease-associated genes in South Asia. Nat Genet 49, 1403–1407 (2017). https://doi.org/10.1038/ng.3917	523016
CCMB_PL_1_f2.HO	Brahmin_Vaidik	-0.0404	-0.0198	0.0506	-0.0017	0.0185	0.0012	Brahmin	Yes	NakatsukaNatureGenetics2017	Nakatsuka, N., Moorjani, P., Rai, N. et al. The promise of discovering population-specific disease-associated genes in South Asia. Nat Genet 49, 1403–1407 (2017). https://doi.org/10.1038/ng.3917	522853
CCMB_PL_1_f3.HO	Brahmin_Vaidik	-0.0416	-0.0162	0.0468	-0.0021	0.0184	0.0004	Brahmin	Yes	NakatsukaNatureGenetics2017	Nakatsuka, N., Moorjani, P., Rai, N. et al. The promise of discovering population-specific disease-associated genes in South Asia. Nat Genet 49, 1403–1407 (2017). https://doi.org/10.1038/ng.3917	522731
CCMB_PL_1_f4.HO	Brahmin_Vaidik	-0.0408	-0.0204	0.0528	0	0.0153	-0.0014	Brahmin	Yes	NakatsukaNatureGenetics2017	Nakatsuka, N., Moorjani, P., Rai, N. et al. The promise of discovering population-specific disease-associated genes in South Asia. Nat Genet 49, 1403–1407 (2017). https://doi.org/10.1038/ng.3917	518081
CCMB_PL_1_f5.HO	Brahmin_Vaidik	-0.0421	-0.0197	0.0437	-0.0016	0.0177	-0.0012	Brahmin	Yes	NakatsukaNatureGenetics2017	Nakatsuka, N., Moorjani, P., Rai, N. et al. The promise of discovering population-specific disease-associated genes in South Asia. Nat Genet 49, 1403–1407 (2017). https://doi.org/10.1038/ng.3917	523144
CCMB_PL_1_f6.HO	Brahmin_Vaidik	-0.0407	-0.0215	0.0486	-0.0019	0.0147	0.0029	Brahmin	Yes	NakatsukaNatureGenetics2017	Nakatsuka, N., Moorjani, P., Rai, N. et al. The promise of discovering population-specific disease-associated genes in South Asia. Nat Genet 49, 1403–1407 (2017). https://doi.org/10.1038/ng.3917	521875
CCMB_PL_1_f7.HO	Brahmin_Vaidik	-0.0422	-0.0191	0.0479	-0.0002	0.0164	0.0011	Brahmin	Yes	NakatsukaNatureGenetics2017	Nakatsuka, N., Moorjani, P., Rai, N. et al. The promise of discovering population-specific disease-associated genes in South Asia. Nat Genet 49, 1403–1407 (2017). https://doi.org/10.1038/ng.3917	523296
CCMB_PL_1_f9.HO	Brahmin_Vaidik	-0.0419	-0.0207	0.0587	0.0007	0.0247	0.001	Brahmin	Yes	NakatsukaNatureGenetics2017	Nakatsuka, N., Moorjani, P., Rai, N. et al. The promise of discovering population-specific disease-associated genes in South Asia. Nat Genet 49, 1403–1407 (2017). https://doi.org/10.1038/ng.3917	523444
CCMB_PL_1_g1.HO	Brahmin_Vaidik	-0.0402	-0.019	0.0427	-0.0003	0.0166	-0.0012	Brahmin	Yes	NakatsukaNatureGenetics2017	Nakatsuka, N., Moorjani, P., Rai, N. et al. The promise of discovering population-specific disease-associated genes in South Asia. Nat Genet 49, 1403–1407 (2017). https://doi.org/10.1038/ng.3917	521998
CCMB_PL_1_g10.HO	Brahmin_Vaidik	-0.0435	-0.0179	0.0457	-0.001	0.0193	-0.0015	Brahmin	Yes	NakatsukaNatureGenetics2017	Nakatsuka, N., Moorjani, P., Rai, N. et al. The promise of discovering population-specific disease-associated genes in South Asia. Nat Genet 49, 1403–1407 (2017). https://doi.org/10.1038/ng.3917	523679
CCMB_PL_1_g12.HO	Brahmin_Vaidik	-0.0416	-0.0172	0.0484	-0.0018	0.0131	0.0017	Brahmin	Yes	NakatsukaNatureGenetics2017	Nakatsuka, N., Moorjani, P., Rai, N. et al. The promise of discovering population-specific disease-associated genes in South Asia. Nat Genet 49, 1403–1407 (2017). https://doi.org/10.1038/ng.3917	521076
CCMB_PL_1_g2.HO	Brahmin_Vaidik	-0.0414	-0.0216	0.0465	-0.0015	0.0163	0.0026	Brahmin	Yes	NakatsukaNatureGenetics2017	Nakatsuka, N., Moorjani, P., Rai, N. et al. The promise of discovering population-specific disease-associated genes in South Asia. Nat Genet 49, 1403–1407 (2017). https://doi.org/10.1038/ng.3917	521216
CCMB_PL_1_g3.HO	Brahmin_Vaidik	-0.0413	-0.02	0.0482	-0.0032	0.0168	-0.0007	Brahmin	Yes	NakatsukaNatureGenetics2017	Nakatsuka, N., Moorjani, P., Rai, N. et al. The promise of discovering population-specific disease-associated genes in South Asia. Nat Genet 49, 1403–1407 (2017). https://doi.org/10.1038/ng.3917	523667
CCMB_PL_1_g4.HO	Brahmin_Vaidik	-0.0423	-0.0173	0.0473	0.0001	0.0157	-0.0005	Brahmin	Yes	NakatsukaNatureGenetics2017	Nakatsuka, N., Moorjani, P., Rai, N. et al. The promise of discovering population-specific disease-associated genes in South Asia. Nat Genet 49, 1403–1407 (2017). https://doi.org/10.1038/ng.3917	522681
CCMB_PL_1_g5.HO	Brahmin_Vaidik	-0.0421	-0.0197	0.0521	-0.0004	0.0183	-0.0008	Brahmin	Yes	NakatsukaNatureGenetics2017	Nakatsuka, N., Moorjani, P., Rai, N. et al. The promise of discovering population-specific disease-associated genes in South Asia. Nat Genet 49, 1403–1407 (2017). https://doi.org/10.1038/ng.3917	522977
CCMB_PL_1_g6.HO	Brahmin_Vaidik	-0.0415	-0.0229	0.0514	-0.0008	0.0182	-0.0006	Brahmin	Yes	NakatsukaNatureGenetics2017	Nakatsuka, N., Moorjani, P., Rai, N. et al. The promise of discovering population-specific disease-associated genes in South Asia. Nat Genet 49, 1403–1407 (2017). https://doi.org/10.1038/ng.3917	518660
CCMB_PL_1_g7.HO	Brahmin_Vaidik	-0.0401	-0.0203	0.0462	-0.0001	0.0179	0.0016	Brahmin	Yes	NakatsukaNatureGenetics2017	Nakatsuka, N., Moorjani, P., Rai, N. et al. The promise of discovering population-specific disease-associated genes in South Asia. Nat Genet 49, 1403–1407 (2017). https://doi.org/10.1038/ng.3917	522573
CCMB_PL_1_g8.HO	Brahmin_Vaidik	-0.0409	-0.0165	0.0448	-0.0015	0.0156	0.0004	Brahmin	Yes	NakatsukaNatureGenetics2017	Nakatsuka, N., Moorjani, P., Rai, N. et al. The promise of discovering population-specific disease-associated genes in South Asia. Nat Genet 49, 1403–1407 (2017). https://doi.org/10.1038/ng.3917	523791
SouthFrench3326.HO	French	-0.065	0.0609	-0.0467	-0.001	-0.0135	0.0004	French.HO	Yes	LazaridisNature2014	Lazaridis, I., Patterson, N., Mittnik, A. et al. Ancient human genomes suggest three ancestral populations for present-day Europeans. Nature 513, 409–413 (2014). https://doi.org/10.1038/nature13673	577909
SouthFrench3947.HO	French	-0.0666	0.0621	-0.046	-0.0025	-0.0132	-0.0016	French.HO	Yes	LazaridisNature2014	Lazaridis, I., Patterson, N., Mittnik, A. et al. Ancient human genomes suggest three ancestral populations for present-day Europeans. Nature 513, 409–413 (2014). https://doi.org/10.1038/nature13673	578261
SouthFrench1323.HO	French	-0.0657	0.0589	-0.0472	-0.0019	-0.0134	-0.0001	French.HO	Yes	LazaridisNature2014	Lazaridis, I., Patterson, N., Mittnik, A. et al. Ancient human genomes suggest three ancestral populations for present-day Europeans. Nature 513, 409–413 (2014). https://doi.org/10.1038/nature13673	578026
SouthFrench3951.HO	French	-0.0665	0.0626	-0.0518	-0.0032	-0.0127	0.0025	French.HO	Yes	LazaridisNature2014	Lazaridis, I., Patterson, N., Mittnik, A. et al. Ancient human genomes suggest three ancestral populations for present-day Europeans. Nature 513, 409–413 (2014). https://doi.org/10.1038/nature13673	578314
SouthFrench3068.HO	French	-0.0672	0.0639	-0.046	-0.0025	-0.0122	-0.0014	French.HO	Yes	LazaridisNature2014	Lazaridis, I., Patterson, N., Mittnik, A. et al. Ancient human genomes suggest three ancestral populations for present-day Europeans. Nature 513, 409–413 (2014). https://doi.org/10.1038/nature13673	578612
SouthFrench1112.HO	French	-0.0664	0.065	-0.0466	-0.004	-0.0153	0.0016	French.HO	Yes	LazaridisNature2014	Lazaridis, I., Patterson, N., Mittnik, A. et al. Ancient human genomes suggest three ancestral populations for present-day Europeans. Nature 513, 409–413 (2014). https://doi.org/10.1038/nature13673	578915
SouthFrench4018.HO	French	-0.0653	0.0629	-0.0475	-0.0023	-0.0134	0.0003	French.HO	Yes	LazaridisNature2014	Lazaridis, I., Patterson, N., Mittnik, A. et al. Ancient human genomes suggest three ancestral populations for present-day Europeans. Nature 513, 409–413 (2014). https://doi.org/10.1038/nature13673	579011
French23812.HO	French	-0.0664	0.0613	-0.0448	-0.0043	-0.0152	-0.0017	French.HO	Yes	LazaridisNature2016	Lazaridis, I., Nadel, D., Rollefson, G. et al. Genomic insights into the origin of farming in the ancient Near East. Nature 536, 419–424 (2016). https://doi.org/10.1038/nature19310 Cite this article Lazaridis, I., Nadel, D., Rollefson, G. et al. Genomic insights into the origin of farming in the ancient Near East. Nature 536, 419–424 (2016). https://doi.org/10.1038/nature19310	569403
French23814.HO	French	-0.0659	0.0591	-0.0402	-0.0035	-0.0096	0.0012	French.HO	Yes	LazaridisNature2016	Lazaridis, I., Nadel, D., Rollefson, G. et al. Genomic insights into the origin of farming in the ancient Near East. Nature 536, 419–424 (2016). https://doi.org/10.1038/nature19310 Cite this article Lazaridis, I., Nadel, D., Rollefson, G. et al. Genomic insights into the origin of farming in the ancient Near East. Nature 536, 419–424 (2016). https://doi.org/10.1038/nature19310	573450
French23830.HO	French	-0.0658	0.0597	-0.0404	-0.0003	-0.0101	0	French.HO	Yes	LazaridisNature2016	Lazaridis, I., Nadel, D., Rollefson, G. et al. Genomic insights into the origin of farming in the ancient Near East. Nature 536, 419–424 (2016). https://doi.org/10.1038/nature19310 Cite this article Lazaridis, I., Nadel, D., Rollefson, G. et al. Genomic insights into the origin of farming in the ancient Near East. Nature 536, 419–424 (2016). https://doi.org/10.1038/nature19310	572683
French23833.HO	French	-0.0657	0.0597	-0.0397	-0.0015	-0.01	-0.001	French.HO	Yes	LazaridisNature2016	Lazaridis, I., Nadel, D., Rollefson, G. et al. Genomic insights into the origin of farming in the ancient Near East. Nature 536, 419–424 (2016). https://doi.org/10.1038/nature19310 Cite this article Lazaridis, I., Nadel, D., Rollefson, G. et al. Genomic insights into the origin of farming in the ancient Near East. Nature 536, 419–424 (2016). https://doi.org/10.1038/nature19310	572685
French23862.HO	French	-0.0659	0.0618	-0.0469	-0.0015	-0.0173	-0.0007	French.HO	Yes	LazaridisNature2016	Lazaridis, I., Nadel, D., Rollefson, G. et al. Genomic insights into the origin of farming in the ancient Near East. Nature 536, 419–424 (2016). https://doi.org/10.1038/nature19310 Cite this article Lazaridis, I., Nadel, D., Rollefson, G. et al. Genomic insights into the origin of farming in the ancient Near East. Nature 536, 419–424 (2016). https://doi.org/10.1038/nature19310	571483
French23915.HO	French	-0.0651	0.0571	-0.0426	-0.0007	-0.0121	-0.0003	French.HO	Yes	LazaridisNature2016	Lazaridis, I., Nadel, D., Rollefson, G. et al. Genomic insights into the origin of farming in the ancient Near East. Nature 536, 419–424 (2016). https://doi.org/10.1038/nature19310 Cite this article Lazaridis, I., Nadel, D., Rollefson, G. et al. Genomic insights into the origin of farming in the ancient Near East. Nature 536, 419–424 (2016). https://doi.org/10.1038/nature19310	571411
French23919.HO	French	-0.0666	0.0615	-0.0472	-0.003	-0.0131	-0.0005	French.HO	Yes	LazaridisNature2016	Lazaridis, I., Nadel, D., Rollefson, G. et al. Genomic insights into the origin of farming in the ancient Near East. Nature 536, 419–424 (2016). https://doi.org/10.1038/nature19310 Cite this article Lazaridis, I., Nadel, D., Rollefson, G. et al. Genomic insights into the origin of farming in the ancient Near East. Nature 536, 419–424 (2016). https://doi.org/10.1038/nature19310	570293
French23989.HO	French	-0.0664	0.0615	-0.0497	-0.002	-0.0157	0.0001	French.HO	Yes	LazaridisNature2016	Lazaridis, I., Nadel, D., Rollefson, G. et al. Genomic insights into the origin of farming in the ancient Near East. Nature 536, 419–424 (2016). https://doi.org/10.1038/nature19310 Cite this article Lazaridis, I., Nadel, D., Rollefson, G. et al. Genomic insights into the origin of farming in the ancient Near East. Nature 536, 419–424 (2016). https://doi.org/10.1038/nature19310	568739
French24061.HO	French	-0.0657	0.0602	-0.039	-0.0035	-0.01	0.0013	French.HO	Yes	LazaridisNature2016	Lazaridis, I., Nadel, D., Rollefson, G. et al. Genomic insights into the origin of farming in the ancient Near East. Nature 536, 419–424 (2016). https://doi.org/10.1038/nature19310 Cite this article Lazaridis, I., Nadel, D., Rollefson, G. et al. Genomic insights into the origin of farming in the ancient Near East. Nature 536, 419–424 (2016). https://doi.org/10.1038/nature19310	573045
French24075.HO	French	-0.0661	0.063	-0.0469	-0.0032	-0.0137	-0.0015	French.HO	Yes	LazaridisNature2016	Lazaridis, I., Nadel, D., Rollefson, G. et al. Genomic insights into the origin of farming in the ancient Near East. Nature 536, 419–424 (2016). https://doi.org/10.1038/nature19310 Cite this article Lazaridis, I., Nadel, D., Rollefson, G. et al. Genomic insights into the origin of farming in the ancient Near East. Nature 536, 419–424 (2016). https://doi.org/10.1038/nature19310	571352
French24076.HO	French	-0.065	0.0581	-0.0384	-0.0032	-0.007	0.0006	French.HO	Yes	LazaridisNature2016	Lazaridis, I., Nadel, D., Rollefson, G. et al. Genomic insights into the origin of farming in the ancient Near East. Nature 536, 419–424 (2016). https://doi.org/10.1038/nature19310 Cite this article Lazaridis, I., Nadel, D., Rollefson, G. et al. Genomic insights into the origin of farming in the ancient Near East. Nature 536, 419–424 (2016). https://doi.org/10.1038/nature19310	572397
French24090.HO	French	-0.0653	0.0585	-0.0368	-0.0032	-0.0066	0.0009	French.HO	Yes	LazaridisNature2016	Lazaridis, I., Nadel, D., Rollefson, G. et al. Genomic insights into the origin of farming in the ancient Near East. Nature 536, 419–424 (2016). https://doi.org/10.1038/nature19310 Cite this article Lazaridis, I., Nadel, D., Rollefson, G. et al. Genomic insights into the origin of farming in the ancient Near East. Nature 536, 419–424 (2016). https://doi.org/10.1038/nature19310	573585
French24118.HO	French	-0.0651	0.0607	-0.0448	-0.0035	-0.0102	-0.0014	French.HO	Yes	LazaridisNature2016	Lazaridis, I., Nadel, D., Rollefson, G. et al. Genomic insights into the origin of farming in the ancient Near East. Nature 536, 419–424 (2016). https://doi.org/10.1038/nature19310 Cite this article Lazaridis, I., Nadel, D., Rollefson, G. et al. Genomic insights into the origin of farming in the ancient Near East. Nature 536, 419–424 (2016). https://doi.org/10.1038/nature19310	572283
French24120.HO	French	-0.0652	0.0586	-0.0444	-0.0027	-0.0143	0.0008	French.HO	Yes	LazaridisNature2016	Lazaridis, I., Nadel, D., Rollefson, G. et al. Genomic insights into the origin of farming in the ancient Near East. Nature 536, 419–424 (2016). https://doi.org/10.1038/nature19310 Cite this article Lazaridis, I., Nadel, D., Rollefson, G. et al. Genomic insights into the origin of farming in the ancient Near East. Nature 536, 419–424 (2016). https://doi.org/10.1038/nature19310	571611
French24124.HO	French	-0.0679	0.0611	-0.0456	-0.0014	-0.0133	-0.0003	French.HO	Yes	LazaridisNature2016	Lazaridis, I., Nadel, D., Rollefson, G. et al. Genomic insights into the origin of farming in the ancient Near East. Nature 536, 419–424 (2016). https://doi.org/10.1038/nature19310 Cite this article Lazaridis, I., Nadel, D., Rollefson, G. et al. Genomic insights into the origin of farming in the ancient Near East. Nature 536, 419–424 (2016). https://doi.org/10.1038/nature19310	570540
French24144.HO	French	-0.0661	0.0642	-0.0581	-0.0003	-0.0202	-0.0008	French.HO	Yes	LazaridisNature2016	Lazaridis, I., Nadel, D., Rollefson, G. et al. Genomic insights into the origin of farming in the ancient Near East. Nature 536, 419–424 (2016). https://doi.org/10.1038/nature19310 Cite this article Lazaridis, I., Nadel, D., Rollefson, G. et al. Genomic insights into the origin of farming in the ancient Near East. Nature 536, 419–424 (2016). https://doi.org/10.1038/nature19310	563191
French24148.HO	French	-0.0649	0.06	-0.043	-0.0058	-0.0128	0.0001	French.HO	Yes	LazaridisNature2016	Lazaridis, I., Nadel, D., Rollefson, G. et al. Genomic insights into the origin of farming in the ancient Near East. Nature 536, 419–424 (2016). https://doi.org/10.1038/nature19310 Cite this article Lazaridis, I., Nadel, D., Rollefson, G. et al. Genomic insights into the origin of farming in the ancient Near East. Nature 536, 419–424 (2016). https://doi.org/10.1038/nature19310	573158
French24178.HO	French	-0.0666	0.0631	-0.0508	-0.0027	-0.0155	-0.001	French.HO	Yes	LazaridisNature2016	Lazaridis, I., Nadel, D., Rollefson, G. et al. Genomic insights into the origin of farming in the ancient Near East. Nature 536, 419–424 (2016). https://doi.org/10.1038/nature19310 Cite this article Lazaridis, I., Nadel, D., Rollefson, G. et al. Genomic insights into the origin of farming in the ancient Near East. Nature 536, 419–424 (2016). https://doi.org/10.1038/nature19310	569341
French24247.HO	French	-0.0664	0.0607	-0.039	-0.0012	-0.0116	-0.002	French.HO	Yes	LazaridisNature2016	Lazaridis, I., Nadel, D., Rollefson, G. et al. Genomic insights into the origin of farming in the ancient Near East. Nature 536, 419–424 (2016). https://doi.org/10.1038/nature19310 Cite this article Lazaridis, I., Nadel, D., Rollefson, G. et al. Genomic insights into the origin of farming in the ancient Near East. Nature 536, 419–424 (2016). https://doi.org/10.1038/nature19310	572332
French24381.HO	French	-0.0651	0.0602	-0.0434	-0.0047	-0.0126	0.0012	French.HO	Yes	LazaridisNature2016	Lazaridis, I., Nadel, D., Rollefson, G. et al. Genomic insights into the origin of farming in the ancient Near East. Nature 536, 419–424 (2016). https://doi.org/10.1038/nature19310 Cite this article Lazaridis, I., Nadel, D., Rollefson, G. et al. Genomic insights into the origin of farming in the ancient Near East. Nature 536, 419–424 (2016). https://doi.org/10.1038/nature19310	572690
French24400.HO	French	-0.0667	0.0626	-0.0408	-0.0037	-0.015	-0.0018	French.HO	Yes	LazaridisNature2016	Lazaridis, I., Nadel, D., Rollefson, G. et al. Genomic insights into the origin of farming in the ancient Near East. Nature 536, 419–424 (2016). https://doi.org/10.1038/nature19310 Cite this article Lazaridis, I., Nadel, D., Rollefson, G. et al. Genomic insights into the origin of farming in the ancient Near East. Nature 536, 419–424 (2016). https://doi.org/10.1038/nature19310	572479
French24408.HO	French	-0.0665	0.0622	-0.0424	-0.005	-0.0133	0.0005	French.HO	Yes	LazaridisNature2016	Lazaridis, I., Nadel, D., Rollefson, G. et al. Genomic insights into the origin of farming in the ancient Near East. Nature 536, 419–424 (2016). https://doi.org/10.1038/nature19310 Cite this article Lazaridis, I., Nadel, D., Rollefson, G. et al. Genomic insights into the origin of farming in the ancient Near East. Nature 536, 419–424 (2016). https://doi.org/10.1038/nature19310	572156
French24433.HO	French	-0.066	0.0623	-0.0495	-0.0026	-0.018	0.0005	French.HO	Yes	LazaridisNature2016	Lazaridis, I., Nadel, D., Rollefson, G. et al. Genomic insights into the origin of farming in the ancient Near East. Nature 536, 419–424 (2016). https://doi.org/10.1038/nature19310 Cite this article Lazaridis, I., Nadel, D., Rollefson, G. et al. Genomic insights into the origin of farming in the ancient Near East. Nature 536, 419–424 (2016). https://doi.org/10.1038/nature19310	568565
French24434.HO	French	-0.0651	0.0585	-0.0368	-0.0037	-0.0107	0.0002	French.HO	Yes	LazaridisNature2016	Lazaridis, I., Nadel, D., Rollefson, G. et al. Genomic insights into the origin of farming in the ancient Near East. Nature 536, 419–424 (2016). https://doi.org/10.1038/nature19310 Cite this article Lazaridis, I., Nadel, D., Rollefson, G. et al. Genomic insights into the origin of farming in the ancient Near East. Nature 536, 419–424 (2016). https://doi.org/10.1038/nature19310	573378
French24437.HO	French	-0.0639	0.0586	-0.0384	-0.0044	-0.0091	0.0017	French.HO	Yes	LazaridisNature2016	Lazaridis, I., Nadel, D., Rollefson, G. et al. Genomic insights into the origin of farming in the ancient Near East. Nature 536, 419–424 (2016). https://doi.org/10.1038/nature19310 Cite this article Lazaridis, I., Nadel, D., Rollefson, G. et al. Genomic insights into the origin of farming in the ancient Near East. Nature 536, 419–424 (2016). https://doi.org/10.1038/nature19310	573298
French24690.HO	French	-0.0659	0.0604	-0.0421	-0.0046	-0.0111	0.0023	French.HO	Yes	LazaridisNature2016	Lazaridis, I., Nadel, D., Rollefson, G. et al. Genomic insights into the origin of farming in the ancient Near East. Nature 536, 419–424 (2016). https://doi.org/10.1038/nature19310 Cite this article Lazaridis, I., Nadel, D., Rollefson, G. et al. Genomic insights into the origin of farming in the ancient Near East. Nature 536, 419–424 (2016). https://doi.org/10.1038/nature19310	572293
French24817.HO	French	-0.0661	0.061	-0.0483	-0.0054	-0.0211	0	French.HO	Yes	LazaridisNature2016	Lazaridis, I., Nadel, D., Rollefson, G. et al. Genomic insights into the origin of farming in the ancient Near East. Nature 536, 419–424 (2016). https://doi.org/10.1038/nature19310 Cite this article Lazaridis, I., Nadel, D., Rollefson, G. et al. Genomic insights into the origin of farming in the ancient Near East. Nature 536, 419–424 (2016). https://doi.org/10.1038/nature19310	564216
French25068.HO	French	-0.0649	0.0602	-0.0426	-0.004	-0.0104	-0.0016	French.HO	Yes	LazaridisNature2016	Lazaridis, I., Nadel, D., Rollefson, G. et al. Genomic insights into the origin of farming in the ancient Near East. Nature 536, 419–424 (2016). https://doi.org/10.1038/nature19310 Cite this article Lazaridis, I., Nadel, D., Rollefson, G. et al. Genomic insights into the origin of farming in the ancient Near East. Nature 536, 419–424 (2016). https://doi.org/10.1038/nature19310	573276
HGDP00511.HO	French	-0.067	0.0595	-0.04	-0.002	-0.0086	0.0008	French.HO	Yes	PattersonGenetics2012	Nick Patterson, Priya Moorjani, Yontao Luo, Swapan Mallick, Nadin Rohland, Yiping Zhan, Teri Genschoreck, Teresa Webster, David Reich, Ancient Admixture in Human History, Genetics, Volume 192, Issue 3, 1 November 2012, Pages 1065–1093, https://doi.org/10.1534/genetics.112.145037	579318
HGDP00512.HO	French	-0.0655	0.0592	-0.0387	-0.0055	-0.0097	0.0007	French.HO	Yes	PattersonGenetics2012	Nick Patterson, Priya Moorjani, Yontao Luo, Swapan Mallick, Nadin Rohland, Yiping Zhan, Teri Genschoreck, Teresa Webster, David Reich, Ancient Admixture in Human History, Genetics, Volume 192, Issue 3, 1 November 2012, Pages 1065–1093, https://doi.org/10.1534/genetics.112.145037	578642
HGDP00513.HO	French	-0.0649	0.0587	-0.0382	-0.0038	-0.0105	-0.0001	French.HO	Yes	PattersonGenetics2012	Nick Patterson, Priya Moorjani, Yontao Luo, Swapan Mallick, Nadin Rohland, Yiping Zhan, Teri Genschoreck, Teresa Webster, David Reich, Ancient Admixture in Human History, Genetics, Volume 192, Issue 3, 1 November 2012, Pages 1065–1093, https://doi.org/10.1534/genetics.112.145037	578895
HGDP00514.HO	French	-0.065	0.0605	-0.0385	-0.0039	-0.0107	-0.0001	French.HO	Yes	PattersonGenetics2012	Nick Patterson, Priya Moorjani, Yontao Luo, Swapan Mallick, Nadin Rohland, Yiping Zhan, Teri Genschoreck, Teresa Webster, David Reich, Ancient Admixture in Human History, Genetics, Volume 192, Issue 3, 1 November 2012, Pages 1065–1093, https://doi.org/10.1534/genetics.112.145037	577176
HGDP00515.HO	French	-0.0653	0.0604	-0.0371	-0.0021	-0.0096	-0.0004	French.HO	Yes	PattersonGenetics2012	Nick Patterson, Priya Moorjani, Yontao Luo, Swapan Mallick, Nadin Rohland, Yiping Zhan, Teri Genschoreck, Teresa Webster, David Reich, Ancient Admixture in Human History, Genetics, Volume 192, Issue 3, 1 November 2012, Pages 1065–1093, https://doi.org/10.1534/genetics.112.145037	579182
HGDP00516.HO	French	-0.066	0.0573	-0.0335	-0.0052	-0.0082	0.0016	French.HO	Yes	PattersonGenetics2012	Nick Patterson, Priya Moorjani, Yontao Luo, Swapan Mallick, Nadin Rohland, Yiping Zhan, Teri Genschoreck, Teresa Webster, David Reich, Ancient Admixture in Human History, Genetics, Volume 192, Issue 3, 1 November 2012, Pages 1065–1093, https://doi.org/10.1534/genetics.112.145037	578569
HGDP00517.HO	French	-0.0656	0.0612	-0.0403	-0.0037	-0.0076	-0.0017	French.HO	Yes	PattersonGenetics2012	Nick Patterson, Priya Moorjani, Yontao Luo, Swapan Mallick, Nadin Rohland, Yiping Zhan, Teri Genschoreck, Teresa Webster, David Reich, Ancient Admixture in Human History, Genetics, Volume 192, Issue 3, 1 November 2012, Pages 1065–1093, https://doi.org/10.1534/genetics.112.145037	578412
HGDP00518.HO	French	-0.0651	0.0589	-0.0415	-0.0023	-0.0099	0.0008	French.HO	Yes	PattersonGenetics2012	Nick Patterson, Priya Moorjani, Yontao Luo, Swapan Mallick, Nadin Rohland, Yiping Zhan, Teri Genschoreck, Teresa Webster, David Reich, Ancient Admixture in Human History, Genetics, Volume 192, Issue 3, 1 November 2012, Pages 1065–1093, https://doi.org/10.1534/genetics.112.145037	578950
HGDP00519.HO	French	-0.0662	0.0594	-0.0371	-0.0019	-0.0066	-0.0004	French.HO	Yes	PattersonGenetics2012	Nick Patterson, Priya Moorjani, Yontao Luo, Swapan Mallick, Nadin Rohland, Yiping Zhan, Teri Genschoreck, Teresa Webster, David Reich, Ancient Admixture in Human History, Genetics, Volume 192, Issue 3, 1 November 2012, Pages 1065–1093, https://doi.org/10.1534/genetics.112.145037	579247
HGDP00522.HO	French	-0.0649	0.0615	-0.0354	-0.0025	-0.0078	0.0019	French.HO	Yes	PattersonGenetics2012	Nick Patterson, Priya Moorjani, Yontao Luo, Swapan Mallick, Nadin Rohland, Yiping Zhan, Teri Genschoreck, Teresa Webster, David Reich, Ancient Admixture in Human History, Genetics, Volume 192, Issue 3, 1 November 2012, Pages 1065–1093, https://doi.org/10.1534/genetics.112.145037	578869
HGDP00523.HO	French	-0.0638	0.0619	-0.0424	-0.0064	-0.0122	0.001	French.HO	Yes	PattersonGenetics2012	Nick Patterson, Priya Moorjani, Yontao Luo, Swapan Mallick, Nadin Rohland, Yiping Zhan, Teri Genschoreck, Teresa Webster, David Reich, Ancient Admixture in Human History, Genetics, Volume 192, Issue 3, 1 November 2012, Pages 1065–1093, https://doi.org/10.1534/genetics.112.145037	577682
HGDP00524.HO	French	-0.0657	0.0606	-0.0405	-0.0019	-0.0106	0.0024	French.HO	Yes	PattersonGenetics2012	Nick Patterson, Priya Moorjani, Yontao Luo, Swapan Mallick, Nadin Rohland, Yiping Zhan, Teri Genschoreck, Teresa Webster, David Reich, Ancient Admixture in Human History, Genetics, Volume 192, Issue 3, 1 November 2012, Pages 1065–1093, https://doi.org/10.1534/genetics.112.145037	577491
HGDP00525.HO	French	-0.066	0.0589	-0.0406	-0.0053	-0.0127	0	French.HO	Yes	PattersonGenetics2012	Nick Patterson, Priya Moorjani, Yontao Luo, Swapan Mallick, Nadin Rohland, Yiping Zhan, Teri Genschoreck, Teresa Webster, David Reich, Ancient Admixture in Human History, Genetics, Volume 192, Issue 3, 1 November 2012, Pages 1065–1093, https://doi.org/10.1534/genetics.112.145037	578963
HGDP00526.HO	French	-0.0649	0.0611	-0.0383	-0.0038	-0.0085	-0.0009	French.HO	Yes	PattersonGenetics2012	Nick Patterson, Priya Moorjani, Yontao Luo, Swapan Mallick, Nadin Rohland, Yiping Zhan, Teri Genschoreck, Teresa Webster, David Reich, Ancient Admixture in Human History, Genetics, Volume 192, Issue 3, 1 November 2012, Pages 1065–1093, https://doi.org/10.1534/genetics.112.145037	579165
HGDP00527.HO	French	-0.0648	0.057	-0.037	-0.0052	-0.0095	0.0027	French.HO	Yes	PattersonGenetics2012	Nick Patterson, Priya Moorjani, Yontao Luo, Swapan Mallick, Nadin Rohland, Yiping Zhan, Teri Genschoreck, Teresa Webster, David Reich, Ancient Admixture in Human History, Genetics, Volume 192, Issue 3, 1 November 2012, Pages 1065–1093, https://doi.org/10.1534/genetics.112.145037	578216
HGDP00528.HO	French	-0.0649	0.0572	-0.0358	-0.0016	-0.0089	-0.0022	French.HO	Yes	PattersonGenetics2012	Nick Patterson, Priya Moorjani, Yontao Luo, Swapan Mallick, Nadin Rohland, Yiping Zhan, Teri Genschoreck, Teresa Webster, David Reich, Ancient Admixture in Human History, Genetics, Volume 192, Issue 3, 1 November 2012, Pages 1065–1093, https://doi.org/10.1534/genetics.112.145037	576556
HGDP00529.HO	French	-0.0655	0.0598	-0.0402	-0.004	-0.0093	-0.0025	French.HO	Yes	PattersonGenetics2012	Nick Patterson, Priya Moorjani, Yontao Luo, Swapan Mallick, Nadin Rohland, Yiping Zhan, Teri Genschoreck, Teresa Webster, David Reich, Ancient Admixture in Human History, Genetics, Volume 192, Issue 3, 1 November 2012, Pages 1065–1093, https://doi.org/10.1534/genetics.112.145037	574354
HGDP00531.HO	French	-0.0661	0.0642	-0.0496	0.0004	-0.0138	0.0006	French.HO	Yes	PattersonGenetics2012	Nick Patterson, Priya Moorjani, Yontao Luo, Swapan Mallick, Nadin Rohland, Yiping Zhan, Teri Genschoreck, Teresa Webster, David Reich, Ancient Admixture in Human History, Genetics, Volume 192, Issue 3, 1 November 2012, Pages 1065–1093, https://doi.org/10.1534/genetics.112.145037	575463
HGDP00533.HO	French	-0.0646	0.0558	-0.0349	-0.0005	-0.0074	-0.003	French.HO	Yes	PattersonGenetics2012	Nick Patterson, Priya Moorjani, Yontao Luo, Swapan Mallick, Nadin Rohland, Yiping Zhan, Teri Genschoreck, Teresa Webster, David Reich, Ancient Admixture in Human History, Genetics, Volume 192, Issue 3, 1 November 2012, Pages 1065–1093, https://doi.org/10.1534/genetics.112.145037	579313
HGDP00534.HO	French	-0.0652	0.0595	-0.0419	-0.0034	-0.0117	0.0004	French.HO	Yes	PattersonGenetics2012	Nick Patterson, Priya Moorjani, Yontao Luo, Swapan Mallick, Nadin Rohland, Yiping Zhan, Teri Genschoreck, Teresa Webster, David Reich, Ancient Admixture in Human History, Genetics, Volume 192, Issue 3, 1 November 2012, Pages 1065–1093, https://doi.org/10.1534/genetics.112.145037	572561
HGDP00535.HO	French	-0.0651	0.0588	-0.0415	-0.0044	-0.0095	0.0006	French.HO	Yes	PattersonGenetics2012	Nick Patterson, Priya Moorjani, Yontao Luo, Swapan Mallick, Nadin Rohland, Yiping Zhan, Teri Genschoreck, Teresa Webster, David Reich, Ancient Admixture in Human History, Genetics, Volume 192, Issue 3, 1 November 2012, Pages 1065–1093, https://doi.org/10.1534/genetics.112.145037	578544
HGDP00536.HO	French	-0.0661	0.0589	-0.0419	-0.0053	-0.0161	-0.0006	French.HO	Yes	PattersonGenetics2012	Nick Patterson, Priya Moorjani, Yontao Luo, Swapan Mallick, Nadin Rohland, Yiping Zhan, Teri Genschoreck, Teresa Webster, David Reich, Ancient Admixture in Human History, Genetics, Volume 192, Issue 3, 1 November 2012, Pages 1065–1093, https://doi.org/10.1534/genetics.112.145037	572112
HGDP00537.HO	French	-0.0662	0.0587	-0.0411	-0.002	-0.0085	-0.0007	French.HO	Yes	PattersonGenetics2012	Nick Patterson, Priya Moorjani, Yontao Luo, Swapan Mallick, Nadin Rohland, Yiping Zhan, Teri Genschoreck, Teresa Webster, David Reich, Ancient Admixture in Human History, Genetics, Volume 192, Issue 3, 1 November 2012, Pages 1065–1093, https://doi.org/10.1534/genetics.112.145037	578177
HGDP00538.HO	French	-0.0657	0.0589	-0.0402	-0.0029	-0.0104	0.0015	French.HO	Yes	PattersonGenetics2012	Nick Patterson, Priya Moorjani, Yontao Luo, Swapan Mallick, Nadin Rohland, Yiping Zhan, Teri Genschoreck, Teresa Webster, David Reich, Ancient Admixture in Human History, Genetics, Volume 192, Issue 3, 1 November 2012, Pages 1065–1093, https://doi.org/10.1534/genetics.112.145037	579427
HGDP00539.HO	French	-0.0662	0.0613	-0.0449	-0.0011	-0.0124	-0.0022	French.HO	Yes	PattersonGenetics2012	Nick Patterson, Priya Moorjani, Yontao Luo, Swapan Mallick, Nadin Rohland, Yiping Zhan, Teri Genschoreck, Teresa Webster, David Reich, Ancient Admixture in Human History, Genetics, Volume 192, Issue 3, 1 November 2012, Pages 1065–1093, https://doi.org/10.1534/genetics.112.145037	574382
French23821.HO	French-o	-0.0647	0.0546	-0.0378	-0.0026	-0.0121	-0.0025	French.HO	Yes	LazaridisNature2016	Lazaridis, I., Nadel, D., Rollefson, G. et al. Genomic insights into the origin of farming in the ancient Near East. Nature 536, 419–424 (2016). https://doi.org/10.1038/nature19310 Cite this article Lazaridis, I., Nadel, D., Rollefson, G. et al. Genomic insights into the origin of farming in the ancient Near East. Nature 536, 419–424 (2016). https://doi.org/10.1038/nature19310	572938
HGDP00774.HO	Han	0.0412	0.0052	0.002	-0.0442	-0.0004	0.0132	Han.HO	Yes	PattersonGenetics2012	Nick Patterson, Priya Moorjani, Yontao Luo, Swapan Mallick, Nadin Rohland, Yiping Zhan, Teri Genschoreck, Teresa Webster, David Reich, Ancient Admixture in Human History, Genetics, Volume 192, Issue 3, 1 November 2012, Pages 1065–1093, https://doi.org/10.1534/genetics.112.145037	578698
HGDP00775.HO	Han	0.0423	0.0086	0.0002	-0.0335	0.0016	0.0121	Han.HO	Yes	PattersonGenetics2012	Nick Patterson, Priya Moorjani, Yontao Luo, Swapan Mallick, Nadin Rohland, Yiping Zhan, Teri Genschoreck, Teresa Webster, David Reich, Ancient Admixture in Human History, Genetics, Volume 192, Issue 3, 1 November 2012, Pages 1065–1093, https://doi.org/10.1534/genetics.112.145037	578425
HGDP00776.HO	Han	0.041	0.0055	0.0016	-0.0459	-0.0002	0.0122	Han.HO	Yes	PattersonGenetics2012	Nick Patterson, Priya Moorjani, Yontao Luo, Swapan Mallick, Nadin Rohland, Yiping Zhan, Teri Genschoreck, Teresa Webster, David Reich, Ancient Admixture in Human History, Genetics, Volume 192, Issue 3, 1 November 2012, Pages 1065–1093, https://doi.org/10.1534/genetics.112.145037	579158
HGDP00777.HO	Han	0.0404	0.0077	-0.0001	-0.0265	-0.0016	0.0074	Han.HO	Yes	PattersonGenetics2012	Nick Patterson, Priya Moorjani, Yontao Luo, Swapan Mallick, Nadin Rohland, Yiping Zhan, Teri Genschoreck, Teresa Webster, David Reich, Ancient Admixture in Human History, Genetics, Volume 192, Issue 3, 1 November 2012, Pages 1065–1093, https://doi.org/10.1534/genetics.112.145037	579247
HGDP00779.HO	Han	0.0422	0.0083	-0.0018	-0.0333	-0.0015	0.0102	Han.HO	Yes	PattersonGenetics2012	Nick Patterson, Priya Moorjani, Yontao Luo, Swapan Mallick, Nadin Rohland, Yiping Zhan, Teri Genschoreck, Teresa Webster, David Reich, Ancient Admixture in Human History, Genetics, Volume 192, Issue 3, 1 November 2012, Pages 1065–1093, https://doi.org/10.1534/genetics.112.145037	578279
HGDP00780.HO	Han	0.0398	0.0078	-0.0032	-0.041	0	0.0117	Han.HO	Yes	PattersonGenetics2012	Nick Patterson, Priya Moorjani, Yontao Luo, Swapan Mallick, Nadin Rohland, Yiping Zhan, Teri Genschoreck, Teresa Webster, David Reich, Ancient Admixture in Human History, Genetics, Volume 192, Issue 3, 1 November 2012, Pages 1065–1093, https://doi.org/10.1534/genetics.112.145037	579240
HGDP00781.HO	Han	0.0396	0.0064	0.0022	-0.0481	-0.0008	0.0158	Han.HO	Yes	PattersonGenetics2012	Nick Patterson, Priya Moorjani, Yontao Luo, Swapan Mallick, Nadin Rohland, Yiping Zhan, Teri Genschoreck, Teresa Webster, David Reich, Ancient Admixture in Human History, Genetics, Volume 192, Issue 3, 1 November 2012, Pages 1065–1093, https://doi.org/10.1534/genetics.112.145037	579093
HGDP00782.HO	Han	0.0415	0.0096	-0.0014	-0.0357	0.0009	0.0085	Han.HO	Yes	PattersonGenetics2012	Nick Patterson, Priya Moorjani, Yontao Luo, Swapan Mallick, Nadin Rohland, Yiping Zhan, Teri Genschoreck, Teresa Webster, David Reich, Ancient Admixture in Human History, Genetics, Volume 192, Issue 3, 1 November 2012, Pages 1065–1093, https://doi.org/10.1534/genetics.112.145037	578304
HGDP00783.HO	Han	0.0411	0.0088	-0.0002	-0.0332	-0.0005	0.0099	Han.HO	Yes	PattersonGenetics2012	Nick Patterson, Priya Moorjani, Yontao Luo, Swapan Mallick, Nadin Rohland, Yiping Zhan, Teri Genschoreck, Teresa Webster, David Reich, Ancient Admixture in Human History, Genetics, Volume 192, Issue 3, 1 November 2012, Pages 1065–1093, https://doi.org/10.1534/genetics.112.145037	579201
HGDP00784.HO	Han	0.0403	0.0068	-0.0004	-0.0401	-0.0004	0.009	Han.HO	Yes	PattersonGenetics2012	Nick Patterson, Priya Moorjani, Yontao Luo, Swapan Mallick, Nadin Rohland, Yiping Zhan, Teri Genschoreck, Teresa Webster, David Reich, Ancient Admixture in Human History, Genetics, Volume 192, Issue 3, 1 November 2012, Pages 1065–1093, https://doi.org/10.1534/genetics.112.145037	578985
HGDP00785.HO	Han	0.04	0.0069	-0.001	-0.0463	0.0014	0.0158	Han.HO	Yes	PattersonGenetics2012	Nick Patterson, Priya Moorjani, Yontao Luo, Swapan Mallick, Nadin Rohland, Yiping Zhan, Teri Genschoreck, Teresa Webster, David Reich, Ancient Admixture in Human History, Genetics, Volume 192, Issue 3, 1 November 2012, Pages 1065–1093, https://doi.org/10.1534/genetics.112.145037	579124
HGDP00786.HO	Han	0.042	0.0075	0.0007	-0.0406	0.0009	0.0134	Han.HO	Yes	PattersonGenetics2012	Nick Patterson, Priya Moorjani, Yontao Luo, Swapan Mallick, Nadin Rohland, Yiping Zhan, Teri Genschoreck, Teresa Webster, David Reich, Ancient Admixture in Human History, Genetics, Volume 192, Issue 3, 1 November 2012, Pages 1065–1093, https://doi.org/10.1534/genetics.112.145037	579335
HGDP00811.HO	Han	0.0435	0.0077	0.0005	-0.0414	-0.0007	0.0113	Han.HO	Yes	PattersonGenetics2012	Nick Patterson, Priya Moorjani, Yontao Luo, Swapan Mallick, Nadin Rohland, Yiping Zhan, Teri Genschoreck, Teresa Webster, David Reich, Ancient Admixture in Human History, Genetics, Volume 192, Issue 3, 1 November 2012, Pages 1065–1093, https://doi.org/10.1534/genetics.112.145037	579033
HGDP00812.HO	Han	0.0393	0.0071	0.0001	-0.0464	0.0003	0.0136	Han.HO	Yes	PattersonGenetics2012	Nick Patterson, Priya Moorjani, Yontao Luo, Swapan Mallick, Nadin Rohland, Yiping Zhan, Teri Genschoreck, Teresa Webster, David Reich, Ancient Admixture in Human History, Genetics, Volume 192, Issue 3, 1 November 2012, Pages 1065–1093, https://doi.org/10.1534/genetics.112.145037	578786
HGDP00813.HO	Han	0.0428	0.0057	-0.0005	-0.042	0.0003	0.0129	Han.HO	Yes	PattersonGenetics2012	Nick Patterson, Priya Moorjani, Yontao Luo, Swapan Mallick, Nadin Rohland, Yiping Zhan, Teri Genschoreck, Teresa Webster, David Reich, Ancient Admixture in Human History, Genetics, Volume 192, Issue 3, 1 November 2012, Pages 1065–1093, https://doi.org/10.1534/genetics.112.145037	578439
HGDP00814.HO	Han	0.0417	0.0076	-0.0019	-0.0309	0.0004	0.0088	Han.HO	Yes	PattersonGenetics2012	Nick Patterson, Priya Moorjani, Yontao Luo, Swapan Mallick, Nadin Rohland, Yiping Zhan, Teri Genschoreck, Teresa Webster, David Reich, Ancient Admixture in Human History, Genetics, Volume 192, Issue 3, 1 November 2012, Pages 1065–1093, https://doi.org/10.1534/genetics.112.145037	579241
HGDP00815.HO	Han	0.0418	0.007	-0.0024	-0.0346	-0.0016	0.0114	Han.HO	Yes	PattersonGenetics2012	Nick Patterson, Priya Moorjani, Yontao Luo, Swapan Mallick, Nadin Rohland, Yiping Zhan, Teri Genschoreck, Teresa Webster, David Reich, Ancient Admixture in Human History, Genetics, Volume 192, Issue 3, 1 November 2012, Pages 1065–1093, https://doi.org/10.1534/genetics.112.145037	578910
HGDP00817.HO	Han	0.0401	0.0074	-0.0004	-0.0448	-0.0006	0.012	Han.HO	Yes	PattersonGenetics2012	Nick Patterson, Priya Moorjani, Yontao Luo, Swapan Mallick, Nadin Rohland, Yiping Zhan, Teri Genschoreck, Teresa Webster, David Reich, Ancient Admixture in Human History, Genetics, Volume 192, Issue 3, 1 November 2012, Pages 1065–1093, https://doi.org/10.1534/genetics.112.145037	578181
HGDP00818.HO	Han	0.0429	0.0079	-0.0034	-0.0389	-0.0012	0.0129	Han.HO	Yes	PattersonGenetics2012	Nick Patterson, Priya Moorjani, Yontao Luo, Swapan Mallick, Nadin Rohland, Yiping Zhan, Teri Genschoreck, Teresa Webster, David Reich, Ancient Admixture in Human History, Genetics, Volume 192, Issue 3, 1 November 2012, Pages 1065–1093, https://doi.org/10.1534/genetics.112.145037	579249
HGDP00819.HO	Han	0.042	0.0059	0.0005	-0.0487	0.0019	0.0149	Han.HO	Yes	PattersonGenetics2012	Nick Patterson, Priya Moorjani, Yontao Luo, Swapan Mallick, Nadin Rohland, Yiping Zhan, Teri Genschoreck, Teresa Webster, David Reich, Ancient Admixture in Human History, Genetics, Volume 192, Issue 3, 1 November 2012, Pages 1065–1093, https://doi.org/10.1534/genetics.112.145037	579308
HGDP00820.HO	Han	0.0401	0.0052	-0.0003	-0.0428	-0.0005	0.0124	Han.HO	Yes	PattersonGenetics2012	Nick Patterson, Priya Moorjani, Yontao Luo, Swapan Mallick, Nadin Rohland, Yiping Zhan, Teri Genschoreck, Teresa Webster, David Reich, Ancient Admixture in Human History, Genetics, Volume 192, Issue 3, 1 November 2012, Pages 1065–1093, https://doi.org/10.1534/genetics.112.145037	577509
HGDP00821.HO	Han	0.0412	0.0064	-0.0016	-0.0444	0.0007	0.0121	Han.HO	Yes	PattersonGenetics2012	Nick Patterson, Priya Moorjani, Yontao Luo, Swapan Mallick, Nadin Rohland, Yiping Zhan, Teri Genschoreck, Teresa Webster, David Reich, Ancient Admixture in Human History, Genetics, Volume 192, Issue 3, 1 November 2012, Pages 1065–1093, https://doi.org/10.1534/genetics.112.145037	578844
HGDP00822.HO	Han	0.0421	0.0081	0.0025	-0.0419	-0.0014	0.0122	Han.HO	Yes	PattersonGenetics2012	Nick Patterson, Priya Moorjani, Yontao Luo, Swapan Mallick, Nadin Rohland, Yiping Zhan, Teri Genschoreck, Teresa Webster, David Reich, Ancient Admixture in Human History, Genetics, Volume 192, Issue 3, 1 November 2012, Pages 1065–1093, https://doi.org/10.1534/genetics.112.145037	579019
HGDP00971.HO	Han	0.0407	0.0064	-0.0001	-0.0297	0.0013	0.0066	Han.HO	Yes	PattersonGenetics2012	Nick Patterson, Priya Moorjani, Yontao Luo, Swapan Mallick, Nadin Rohland, Yiping Zhan, Teri Genschoreck, Teresa Webster, David Reich, Ancient Admixture in Human History, Genetics, Volume 192, Issue 3, 1 November 2012, Pages 1065–1093, https://doi.org/10.1534/genetics.112.145037	578755
HGDP00972.HO	Han	0.0417	0.0086	-0.0041	-0.0426	0.0008	0.0109	Han.HO	Yes	PattersonGenetics2012	Nick Patterson, Priya Moorjani, Yontao Luo, Swapan Mallick, Nadin Rohland, Yiping Zhan, Teri Genschoreck, Teresa Webster, David Reich, Ancient Admixture in Human History, Genetics, Volume 192, Issue 3, 1 November 2012, Pages 1065–1093, https://doi.org/10.1534/genetics.112.145037	578417
HGDP00973.HO	Han	0.0432	0.0067	-0.0008	-0.037	0.0015	0.0087	Han.HO	Yes	PattersonGenetics2012	Nick Patterson, Priya Moorjani, Yontao Luo, Swapan Mallick, Nadin Rohland, Yiping Zhan, Teri Genschoreck, Teresa Webster, David Reich, Ancient Admixture in Human History, Genetics, Volume 192, Issue 3, 1 November 2012, Pages 1065–1093, https://doi.org/10.1534/genetics.112.145037	578641
HGDP00974.HO	Han	0.0402	0.0072	-0.0008	-0.0442	-0.002	0.0134	Han.HO	Yes	PattersonGenetics2012	Nick Patterson, Priya Moorjani, Yontao Luo, Swapan Mallick, Nadin Rohland, Yiping Zhan, Teri Genschoreck, Teresa Webster, David Reich, Ancient Admixture in Human History, Genetics, Volume 192, Issue 3, 1 November 2012, Pages 1065–1093, https://doi.org/10.1534/genetics.112.145037	579223
HGDP00975.HO	Han	0.0405	0.0064	0.0012	-0.048	0.0006	0.0156	Han.HO	Yes	PattersonGenetics2012	Nick Patterson, Priya Moorjani, Yontao Luo, Swapan Mallick, Nadin Rohland, Yiping Zhan, Teri Genschoreck, Teresa Webster, David Reich, Ancient Admixture in Human History, Genetics, Volume 192, Issue 3, 1 November 2012, Pages 1065–1093, https://doi.org/10.1534/genetics.112.145037	578627
HGDP00976.HO	Han	0.0428	0.0093	0.0011	-0.0364	-0.0005	0.0095	Han.HO	Yes	PattersonGenetics2012	Nick Patterson, Priya Moorjani, Yontao Luo, Swapan Mallick, Nadin Rohland, Yiping Zhan, Teri Genschoreck, Teresa Webster, David Reich, Ancient Admixture in Human History, Genetics, Volume 192, Issue 3, 1 November 2012, Pages 1065–1093, https://doi.org/10.1534/genetics.112.145037	578803
HGDP00977.HO	Han	0.0422	0.0088	-0.0017	-0.0424	0.0004	0.0131	Han.HO	Yes	PattersonGenetics2012	Nick Patterson, Priya Moorjani, Yontao Luo, Swapan Mallick, Nadin Rohland, Yiping Zhan, Teri Genschoreck, Teresa Webster, David Reich, Ancient Admixture in Human History, Genetics, Volume 192, Issue 3, 1 November 2012, Pages 1065–1093, https://doi.org/10.1534/genetics.112.145037	577487
HGDP01021.HO	Han	0.0434	0.0085	-0.0029	-0.0386	-0.0003	0.0118	Han.HO	Yes	PattersonGenetics2012	Nick Patterson, Priya Moorjani, Yontao Luo, Swapan Mallick, Nadin Rohland, Yiping Zhan, Teri Genschoreck, Teresa Webster, David Reich, Ancient Admixture in Human History, Genetics, Volume 192, Issue 3, 1 November 2012, Pages 1065–1093, https://doi.org/10.1534/genetics.112.145037	578065
HGDP01023.HO	Han	0.0421	0.0103	-0.0005	-0.0297	-0.0002	0.0098	Han.HO	Yes	PattersonGenetics2012	Nick Patterson, Priya Moorjani, Yontao Luo, Swapan Mallick, Nadin Rohland, Yiping Zhan, Teri Genschoreck, Teresa Webster, David Reich, Ancient Admixture in Human History, Genetics, Volume 192, Issue 3, 1 November 2012, Pages 1065–1093, https://doi.org/10.1534/genetics.112.145037	579388
HGDP01024.HO	Han	0.041	0.0089	-0.0028	-0.0319	0.0011	0.01	Han.HO	Yes	PattersonGenetics2012	Nick Patterson, Priya Moorjani, Yontao Luo, Swapan Mallick, Nadin Rohland, Yiping Zhan, Teri Genschoreck, Teresa Webster, David Reich, Ancient Admixture in Human History, Genetics, Volume 192, Issue 3, 1 November 2012, Pages 1065–1093, https://doi.org/10.1534/genetics.112.145037	576916
HGDP01287.HO	Han	0.0395	0.0115	-0.0024	-0.0265	0.0002	0.0081	Han.HO	Yes	PattersonGenetics2012	Nick Patterson, Priya Moorjani, Yontao Luo, Swapan Mallick, Nadin Rohland, Yiping Zhan, Teri Genschoreck, Teresa Webster, David Reich, Ancient Admixture in Human History, Genetics, Volume 192, Issue 3, 1 November 2012, Pages 1065–1093, https://doi.org/10.1534/genetics.112.145037	578834
HGDP01288.HO	Han	0.0392	0.0082	-0.002	-0.0264	0.0013	0.0063	Han.HO	Yes	PattersonGenetics2012	Nick Patterson, Priya Moorjani, Yontao Luo, Swapan Mallick, Nadin Rohland, Yiping Zhan, Teri Genschoreck, Teresa Webster, David Reich, Ancient Admixture in Human History, Genetics, Volume 192, Issue 3, 1 November 2012, Pages 1065–1093, https://doi.org/10.1534/genetics.112.145037	578581
HGDP01289.HO	Han	0.04	0.0108	-0.0021	-0.0254	0.0019	0.0042	Han.HO	Yes	PattersonGenetics2012	Nick Patterson, Priya Moorjani, Yontao Luo, Swapan Mallick, Nadin Rohland, Yiping Zhan, Teri Genschoreck, Teresa Webster, David Reich, Ancient Admixture in Human History, Genetics, Volume 192, Issue 3, 1 November 2012, Pages 1065–1093, https://doi.org/10.1534/genetics.112.145037	578751
HGDP01290.HO	Han	0.0392	0.0104	-0.0018	-0.0238	0.0021	0.0036	Han.HO	Yes	PattersonGenetics2012	Nick Patterson, Priya Moorjani, Yontao Luo, Swapan Mallick, Nadin Rohland, Yiping Zhan, Teri Genschoreck, Teresa Webster, David Reich, Ancient Admixture in Human History, Genetics, Volume 192, Issue 3, 1 November 2012, Pages 1065–1093, https://doi.org/10.1534/genetics.112.145037	579361
HGDP01291.HO	Han	0.0397	0.0103	-0.0011	-0.0249	-0.0017	0.0058	Han.HO	Yes	PattersonGenetics2012	Nick Patterson, Priya Moorjani, Yontao Luo, Swapan Mallick, Nadin Rohland, Yiping Zhan, Teri Genschoreck, Teresa Webster, David Reich, Ancient Admixture in Human History, Genetics, Volume 192, Issue 3, 1 November 2012, Pages 1065–1093, https://doi.org/10.1534/genetics.112.145037	578477
HGDP01292.HO	Han	0.0406	0.0082	-0.0029	-0.0234	0.0004	0.0042	Han.HO	Yes	PattersonGenetics2012	Nick Patterson, Priya Moorjani, Yontao Luo, Swapan Mallick, Nadin Rohland, Yiping Zhan, Teri Genschoreck, Teresa Webster, David Reich, Ancient Admixture in Human History, Genetics, Volume 192, Issue 3, 1 November 2012, Pages 1065–1093, https://doi.org/10.1534/genetics.112.145037	579358
HGDP01293.HO	Han	0.0394	0.0087	-0.0036	-0.026	-0.0005	0.006	Han.HO	Yes	PattersonGenetics2012	Nick Patterson, Priya Moorjani, Yontao Luo, Swapan Mallick, Nadin Rohland, Yiping Zhan, Teri Genschoreck, Teresa Webster, David Reich, Ancient Admixture in Human History, Genetics, Volume 192, Issue 3, 1 November 2012, Pages 1065–1093, https://doi.org/10.1534/genetics.112.145037	579143
HGDP01294.HO	Han	0.0393	0.0088	-0.0004	-0.0289	0.0013	0.0104	Han.HO	Yes	PattersonGenetics2012	Nick Patterson, Priya Moorjani, Yontao Luo, Swapan Mallick, Nadin Rohland, Yiping Zhan, Teri Genschoreck, Teresa Webster, David Reich, Ancient Admixture in Human History, Genetics, Volume 192, Issue 3, 1 November 2012, Pages 1065–1093, https://doi.org/10.1534/genetics.112.145037	578833
HGDP01295.HO	Han	0.039	0.0108	-0.0017	-0.0253	-0.0005	0.0035	Han.HO	Yes	PattersonGenetics2012	Nick Patterson, Priya Moorjani, Yontao Luo, Swapan Mallick, Nadin Rohland, Yiping Zhan, Teri Genschoreck, Teresa Webster, David Reich, Ancient Admixture in Human History, Genetics, Volume 192, Issue 3, 1 November 2012, Pages 1065–1093, https://doi.org/10.1534/genetics.112.145037	579003
HGDP01296.HO	Han	0.0384	0.0091	-0.0012	-0.0237	0.0023	0.0069	Han.HO	Yes	PattersonGenetics2012	Nick Patterson, Priya Moorjani, Yontao Luo, Swapan Mallick, Nadin Rohland, Yiping Zhan, Teri Genschoreck, Teresa Webster, David Reich, Ancient Admixture in Human History, Genetics, Volume 192, Issue 3, 1 November 2012, Pages 1065–1093, https://doi.org/10.1534/genetics.112.145037	577532
Han1994.HO	Han	0.041	0.006	0.0006	-0.0417	0.0008	0.013	Han.HO	Yes	WangNature2021	Wang, CC., Yeh, HY., Popov, A.N. et al. Genomic insights into the formation of human populations in East Asia. Nature 591, 413–419 (2021). https://doi.org/10.1038/s41586-021-03336-2	577373
Han1207.HO	Han	0.0413	0.0086	0.001	-0.0395	-0.0005	0.012	Han.HO	Yes	WangNature2021	Wang, CC., Yeh, HY., Popov, A.N. et al. Genomic insights into the formation of human populations in East Asia. Nature 591, 413–419 (2021). https://doi.org/10.1038/s41586-021-03336-2	577601
Han1235.HO	Han	0.0414	0.0091	-0.0014	-0.0441	0.0008	0.0117	Han.HO	Yes	WangNature2021	Wang, CC., Yeh, HY., Popov, A.N. et al. Genomic insights into the formation of human populations in East Asia. Nature 591, 413–419 (2021). https://doi.org/10.1038/s41586-021-03336-2	577047
Han1415.HO	Han	0.0399	0.0064	0.0018	-0.0442	-0.0013	0.012	Han.HO	Yes	WangNature2021	Wang, CC., Yeh, HY., Popov, A.N. et al. Genomic insights into the formation of human populations in East Asia. Nature 591, 413–419 (2021). https://doi.org/10.1038/s41586-021-03336-2	577620
Han1432.HO	Han	0.0401	0.0054	-0.0001	-0.0537	0.0004	0.0181	Han.HO	Yes	WangNature2021	Wang, CC., Yeh, HY., Popov, A.N. et al. Genomic insights into the formation of human populations in East Asia. Nature 591, 413–419 (2021). https://doi.org/10.1038/s41586-021-03336-2	571075
Han1434.HO	Han	0.0399	0.0065	-0.002	-0.0436	-0.0009	0.0128	Han.HO	Yes	WangNature2021	Wang, CC., Yeh, HY., Popov, A.N. et al. Genomic insights into the formation of human populations in East Asia. Nature 591, 413–419 (2021). https://doi.org/10.1038/s41586-021-03336-2	577638
Han2087.HO	Han	0.0417	0.0054	-0.0008	-0.0436	-0.0006	0.0126	Han.HO	Yes	WangNature2021	Wang, CC., Yeh, HY., Popov, A.N. et al. Genomic insights into the formation of human populations in East Asia. Nature 591, 413–419 (2021). https://doi.org/10.1038/s41586-021-03336-2	577618
Han2088.HO	Han	0.0405	0.006	-0.0019	-0.0452	0.0007	0.0127	Han.HO	Yes	WangNature2021	Wang, CC., Yeh, HY., Popov, A.N. et al. Genomic insights into the formation of human populations in East Asia. Nature 591, 413–419 (2021). https://doi.org/10.1038/s41586-021-03336-2	577572
Han894.HO	Han	0.0404	0.0106	-0.0002	-0.0278	0	0.0061	Han.HO	Yes	WangNature2021	Wang, CC., Yeh, HY., Popov, A.N. et al. Genomic insights into the formation of human populations in East Asia. Nature 591, 413–419 (2021). https://doi.org/10.1038/s41586-021-03336-2	576806
Han1226.HO	Han	0.0403	0.0109	-0.0013	-0.0261	0.0011	0.0073	Han.HO	Yes	WangNature2021	Wang, CC., Yeh, HY., Popov, A.N. et al. Genomic insights into the formation of human populations in East Asia. Nature 591, 413–419 (2021). https://doi.org/10.1038/s41586-021-03336-2	577631
Han1243.HO	Han	0.04	0.0095	-0.002	-0.0237	0.0003	0.0068	Han.HO	Yes	WangNature2021	Wang, CC., Yeh, HY., Popov, A.N. et al. Genomic insights into the formation of human populations in East Asia. Nature 591, 413–419 (2021). https://doi.org/10.1038/s41586-021-03336-2	577563
Han1713.HO	Han	0.0418	0.0086	-0.0026	-0.0275	-0.0004	0.0067	Han.HO	Yes	WangNature2021	Wang, CC., Yeh, HY., Popov, A.N. et al. Genomic insights into the formation of human populations in East Asia. Nature 591, 413–419 (2021). https://doi.org/10.1038/s41586-021-03336-2	577624
Han1714.HO	Han	0.0414	0.0091	0.0008	-0.0269	0	0.0072	Han.HO	Yes	WangNature2021	Wang, CC., Yeh, HY., Popov, A.N. et al. Genomic insights into the formation of human populations in East Asia. Nature 591, 413–419 (2021). https://doi.org/10.1038/s41586-021-03336-2	577611
Han788.HO	Han	0.0426	0.0079	-0.0016	-0.0374	0.0005	0.0109	Han.HO	Yes	WangNature2021	Wang, CC., Yeh, HY., Popov, A.N. et al. Genomic insights into the formation of human populations in East Asia. Nature 591, 413–419 (2021). https://doi.org/10.1038/s41586-021-03336-2	577540
Han789.HO	Han	0.0428	0.0083	-0.0024	-0.0374	-0.0017	0.0109	Han.HO	Yes	WangNature2021	Wang, CC., Yeh, HY., Popov, A.N. et al. Genomic insights into the formation of human populations in East Asia. Nature 591, 413–419 (2021). https://doi.org/10.1038/s41586-021-03336-2	577180
Han874.HO	Han	0.0413	0.0058	0.0007	-0.0365	0.0008	0.0118	Han.HO	Yes	WangNature2021	Wang, CC., Yeh, HY., Popov, A.N. et al. Genomic insights into the formation of human populations in East Asia. Nature 591, 413–419 (2021). https://doi.org/10.1038/s41586-021-03336-2	577547
Han2161.HO	Han	0.0425	0.0073	-0.0015	-0.0338	-0.0016	0.0088	Han.HO	Yes	WangNature2021	Wang, CC., Yeh, HY., Popov, A.N. et al. Genomic insights into the formation of human populations in East Asia. Nature 591, 413–419 (2021). https://doi.org/10.1038/s41586-021-03336-2	577395
Han2162.HO	Han	0.0415	0.0093	-0.0003	-0.0357	-0.0013	0.0111	Han.HO	Yes	WangNature2021	Wang, CC., Yeh, HY., Popov, A.N. et al. Genomic insights into the formation of human populations in East Asia. Nature 591, 413–419 (2021). https://doi.org/10.1038/s41586-021-03336-2	577423
Han1452.HO	Han	0.0425	0.0098	-0.0001	-0.0327	0.0016	0.0092	Han.HO	Yes	WangNature2021	Wang, CC., Yeh, HY., Popov, A.N. et al. Genomic insights into the formation of human populations in East Asia. Nature 591, 413–419 (2021). https://doi.org/10.1038/s41586-021-03336-2	577556
Han1962.HO	Han	0.0427	0.0086	0.0002	-0.0341	-0.001	0.0084	Han.HO	Yes	WangNature2021	Wang, CC., Yeh, HY., Popov, A.N. et al. Genomic insights into the formation of human populations in East Asia. Nature 591, 413–419 (2021). https://doi.org/10.1038/s41586-021-03336-2	577556
Han2054.HO	Han	0.0422	0.0085	-0.0019	-0.0333	-0.0006	0.0095	Han.HO	Yes	WangNature2021	Wang, CC., Yeh, HY., Popov, A.N. et al. Genomic insights into the formation of human populations in East Asia. Nature 591, 413–419 (2021). https://doi.org/10.1038/s41586-021-03336-2	577538
Han2057.HO	Han	0.0421	0.0066	-0.0002	-0.0349	-0.0001	0.0101	Han.HO	Yes	WangNature2021	Wang, CC., Yeh, HY., Popov, A.N. et al. Genomic insights into the formation of human populations in East Asia. Nature 591, 413–419 (2021). https://doi.org/10.1038/s41586-021-03336-2	577604
Han2058.HO	Han	0.0424	0.0105	-0.003	-0.0302	-0.0004	0.0065	Han.HO	Yes	WangNature2021	Wang, CC., Yeh, HY., Popov, A.N. et al. Genomic insights into the formation of human populations in East Asia. Nature 591, 413–419 (2021). https://doi.org/10.1038/s41586-021-03336-2	577594
Han2076.HO	Han	0.0425	0.0108	-0.0031	-0.0324	-0.0029	0.0095	Han.HO	Yes	WangNature2021	Wang, CC., Yeh, HY., Popov, A.N. et al. Genomic insights into the formation of human populations in East Asia. Nature 591, 413–419 (2021). https://doi.org/10.1038/s41586-021-03336-2	577449
Han2090.HO	Han	0.043	0.0088	-0.0005	-0.033	0.0001	0.0058	Han.HO	Yes	WangNature2021	Wang, CC., Yeh, HY., Popov, A.N. et al. Genomic insights into the formation of human populations in East Asia. Nature 591, 413–419 (2021). https://doi.org/10.1038/s41586-021-03336-2	577446
Han4.HO	Han	0.0417	0.0086	-0.002	-0.0274	0.0001	0.005	Han.HO	Yes	WangNature2021	Wang, CC., Yeh, HY., Popov, A.N. et al. Genomic insights into the formation of human populations in East Asia. Nature 591, 413–419 (2021). https://doi.org/10.1038/s41586-021-03336-2	577453
Han25.HO	Han	0.0399	0.0077	-0.0024	-0.0285	-0.0003	0.0072	Han.HO	Yes	WangNature2021	Wang, CC., Yeh, HY., Popov, A.N. et al. Genomic insights into the formation of human populations in East Asia. Nature 591, 413–419 (2021). https://doi.org/10.1038/s41586-021-03336-2	577578
Han853.HO	Han	0.0419	0.0126	-0.0026	-0.0265	0.001	0.0069	Han.HO	Yes	WangNature2021	Wang, CC., Yeh, HY., Popov, A.N. et al. Genomic insights into the formation of human populations in East Asia. Nature 591, 413–419 (2021). https://doi.org/10.1038/s41586-021-03336-2	577594
Han1329.HO	Han	0.0404	0.0083	0.001	-0.0271	0.0018	0.0078	Han.HO	Yes	WangNature2021	Wang, CC., Yeh, HY., Popov, A.N. et al. Genomic insights into the formation of human populations in East Asia. Nature 591, 413–419 (2021). https://doi.org/10.1038/s41586-021-03336-2	577565
Han1616.HO	Han	0.0407	0.0076	-0.0044	-0.029	0.0008	0.0081	Han.HO	Yes	WangNature2021	Wang, CC., Yeh, HY., Popov, A.N. et al. Genomic insights into the formation of human populations in East Asia. Nature 591, 413–419 (2021). https://doi.org/10.1038/s41586-021-03336-2	577532
Han1840.HO	Han	0.0416	0.0096	-0.0033	-0.0283	0.0013	0.0082	Han.HO	Yes	WangNature2021	Wang, CC., Yeh, HY., Popov, A.N. et al. Genomic insights into the formation of human populations in East Asia. Nature 591, 413–419 (2021). https://doi.org/10.1038/s41586-021-03336-2	577538
Han1896.HO	Han	0.0411	0.0111	-0.0024	-0.0308	0.0005	0.0085	Han.HO	Yes	WangNature2021	Wang, CC., Yeh, HY., Popov, A.N. et al. Genomic insights into the formation of human populations in East Asia. Nature 591, 413–419 (2021). https://doi.org/10.1038/s41586-021-03336-2	577480
Han1916.HO	Han	0.0419	0.0074	-0.0037	-0.0286	0.001	0.0081	Han.HO	Yes	WangNature2021	Wang, CC., Yeh, HY., Popov, A.N. et al. Genomic insights into the formation of human populations in East Asia. Nature 591, 413–419 (2021). https://doi.org/10.1038/s41586-021-03336-2	577281
Han1978.HO	Han	0.0412	0.0067	-0.0003	-0.0282	0.0009	0.0067	Han.HO	Yes	WangNature2021	Wang, CC., Yeh, HY., Popov, A.N. et al. Genomic insights into the formation of human populations in East Asia. Nature 591, 413–419 (2021). https://doi.org/10.1038/s41586-021-03336-2	577462
Han24.HO	Han	0.0425	0.0089	-0.0009	-0.0356	-0.0009	0.0108	Han.HO	Yes	WangNature2021	Wang, CC., Yeh, HY., Popov, A.N. et al. Genomic insights into the formation of human populations in East Asia. Nature 591, 413–419 (2021). https://doi.org/10.1038/s41586-021-03336-2	577542
Han496.HO	Han	0.0412	0.0099	-0.0004	-0.0313	0.0006	0.0078	Han.HO	Yes	WangNature2021	Wang, CC., Yeh, HY., Popov, A.N. et al. Genomic insights into the formation of human populations in East Asia. Nature 591, 413–419 (2021). https://doi.org/10.1038/s41586-021-03336-2	577629
Han115.HO	Han	0.0413	0.0117	-0.0023	-0.0243	0.0014	0.006	Han.HO	Yes	WangNature2021	Wang, CC., Yeh, HY., Popov, A.N. et al. Genomic insights into the formation of human populations in East Asia. Nature 591, 413–419 (2021). https://doi.org/10.1038/s41586-021-03336-2	577567
Han790.HO	Han	0.0396	0.0107	-0.0043	-0.0272	-0.0013	0.0055	Han.HO	Yes	WangNature2021	Wang, CC., Yeh, HY., Popov, A.N. et al. Genomic insights into the formation of human populations in East Asia. Nature 591, 413–419 (2021). https://doi.org/10.1038/s41586-021-03336-2	577580
Han855.HO	Han	0.0395	0.009	0.0012	-0.0265	0.0018	0.0066	Han.HO	Yes	WangNature2021	Wang, CC., Yeh, HY., Popov, A.N. et al. Genomic insights into the formation of human populations in East Asia. Nature 591, 413–419 (2021). https://doi.org/10.1038/s41586-021-03336-2	577583
Han1603.HO	Han	0.0391	0.0102	-0.0017	-0.0255	0.0004	0.0079	Han.HO	Yes	WangNature2021	Wang, CC., Yeh, HY., Popov, A.N. et al. Genomic insights into the formation of human populations in East Asia. Nature 591, 413–419 (2021). https://doi.org/10.1038/s41586-021-03336-2	577493
Han1843.HO	Han	0.0402	0.009	-0.002	-0.0265	0.0017	0.0077	Han.HO	Yes	WangNature2021	Wang, CC., Yeh, HY., Popov, A.N. et al. Genomic insights into the formation of human populations in East Asia. Nature 591, 413–419 (2021). https://doi.org/10.1038/s41586-021-03336-2	577431
Han1897.HO	Han	0.0385	0.0109	-0.0022	-0.0238	0.0028	0.0052	Han.HO	Yes	WangNature2021	Wang, CC., Yeh, HY., Popov, A.N. et al. Genomic insights into the formation of human populations in East Asia. Nature 591, 413–419 (2021). https://doi.org/10.1038/s41586-021-03336-2	577390
Han1899.HO	Han	0.0403	0.0098	-0.0029	-0.0258	-0.0009	0.0063	Han.HO	Yes	WangNature2021	Wang, CC., Yeh, HY., Popov, A.N. et al. Genomic insights into the formation of human populations in East Asia. Nature 591, 413–419 (2021). https://doi.org/10.1038/s41586-021-03336-2	577582
Han1970.HO	Han	0.0417	0.0107	-0.0027	-0.0266	0.0023	0.0072	Han.HO	Yes	WangNature2021	Wang, CC., Yeh, HY., Popov, A.N. et al. Genomic insights into the formation of human populations in East Asia. Nature 591, 413–419 (2021). https://doi.org/10.1038/s41586-021-03336-2	577544
Han1709.HO	Han	0.0411	0.0092	0.0005	-0.0293	0.0011	0.0063	Han.HO	Yes	WangNature2021	Wang, CC., Yeh, HY., Popov, A.N. et al. Genomic insights into the formation of human populations in East Asia. Nature 591, 413–419 (2021). https://doi.org/10.1038/s41586-021-03336-2	577583
Han1917.HO	Han	0.0408	0.0068	-0.0012	-0.0337	0	0.0093	Han.HO	Yes	WangNature2021	Wang, CC., Yeh, HY., Popov, A.N. et al. Genomic insights into the formation of human populations in East Asia. Nature 591, 413–419 (2021). https://doi.org/10.1038/s41586-021-03336-2	577545
Han2044.HO	Han	0.041	0.0061	-0.0043	-0.0311	0.0021	0.0084	Han.HO	Yes	WangNature2021	Wang, CC., Yeh, HY., Popov, A.N. et al. Genomic insights into the formation of human populations in East Asia. Nature 591, 413–419 (2021). https://doi.org/10.1038/s41586-021-03336-2	577352
Han2145.HO	Han	0.0414	0.0064	0.0004	-0.0327	-0.0007	0.0083	Han.HO	Yes	WangNature2021	Wang, CC., Yeh, HY., Popov, A.N. et al. Genomic insights into the formation of human populations in East Asia. Nature 591, 413–419 (2021). https://doi.org/10.1038/s41586-021-03336-2	577548
Han2147.HO	Han	0.0414	0.0073	-0.002	-0.035	0.0002	0.0087	Han.HO	Yes	WangNature2021	Wang, CC., Yeh, HY., Popov, A.N. et al. Genomic insights into the formation of human populations in East Asia. Nature 591, 413–419 (2021). https://doi.org/10.1038/s41586-021-03336-2	576731
Han2151.HO	Han	0.0417	0.0091	-0.0031	-0.0362	-0.0007	0.0112	Han.HO	Yes	WangNature2021	Wang, CC., Yeh, HY., Popov, A.N. et al. Genomic insights into the formation of human populations in East Asia. Nature 591, 413–419 (2021). https://doi.org/10.1038/s41586-021-03336-2	577583
Han2155.HO	Han	0.0414	0.0105	-0.0012	-0.0344	0.0018	0.0095	Han.HO	Yes	WangNature2021	Wang, CC., Yeh, HY., Popov, A.N. et al. Genomic insights into the formation of human populations in East Asia. Nature 591, 413–419 (2021). https://doi.org/10.1038/s41586-021-03336-2	577573
Han53.HO	Han	0.0429	0.0076	-0.0008	-0.0342	-0.003	0.0103	Han.HO	Yes	WangNature2021	Wang, CC., Yeh, HY., Popov, A.N. et al. Genomic insights into the formation of human populations in East Asia. Nature 591, 413–419 (2021). https://doi.org/10.1038/s41586-021-03336-2	577001
Han192.HO	Han	0.043	0.0085	-0.0031	-0.0361	0.0022	0.0103	Han.HO	Yes	WangNature2021	Wang, CC., Yeh, HY., Popov, A.N. et al. Genomic insights into the formation of human populations in East Asia. Nature 591, 413–419 (2021). https://doi.org/10.1038/s41586-021-03336-2	577556
Han278.HO	Han	0.0427	0.0086	0.0002	-0.0344	0.0003	0.0097	Han.HO	Yes	WangNature2021	Wang, CC., Yeh, HY., Popov, A.N. et al. Genomic insights into the formation of human populations in East Asia. Nature 591, 413–419 (2021). https://doi.org/10.1038/s41586-021-03336-2	577594
Han605.HO	Han	0.0427	0.0069	-0.0006	-0.0329	0.0007	0.0102	Han.HO	Yes	WangNature2021	Wang, CC., Yeh, HY., Popov, A.N. et al. Genomic insights into the formation of human populations in East Asia. Nature 591, 413–419 (2021). https://doi.org/10.1038/s41586-021-03336-2	577595
Han993.HO	Han	0.0403	0.0063	0.0002	-0.0392	0.0007	0.0105	Han.HO	Yes	WangNature2021	Wang, CC., Yeh, HY., Popov, A.N. et al. Genomic insights into the formation of human populations in East Asia. Nature 591, 413–419 (2021). https://doi.org/10.1038/s41586-021-03336-2	577304
Han220.HO	Han	0.0412	0.0108	0	-0.0252	0.0001	0.0059	Han.HO	Yes	WangNature2021	Wang, CC., Yeh, HY., Popov, A.N. et al. Genomic insights into the formation of human populations in East Asia. Nature 591, 413–419 (2021). https://doi.org/10.1038/s41586-021-03336-2	577494
Han516.HO	Han	0.0416	0.0068	0.0004	-0.0346	0.0012	0.0088	Han.HO	Yes	WangNature2021	Wang, CC., Yeh, HY., Popov, A.N. et al. Genomic insights into the formation of human populations in East Asia. Nature 591, 413–419 (2021). https://doi.org/10.1038/s41586-021-03336-2	577443
Han1968.HO	Han	0.0418	0.0081	0.0001	-0.0337	0.0004	0.0072	Han.HO	Yes	WangNature2021	Wang, CC., Yeh, HY., Popov, A.N. et al. Genomic insights into the formation of human populations in East Asia. Nature 591, 413–419 (2021). https://doi.org/10.1038/s41586-021-03336-2	577611
Han2150.HO	Han	0.0429	0.0069	-0.0039	-0.0375	-0.0002	0.0098	Han.HO	Yes	WangNature2021	Wang, CC., Yeh, HY., Popov, A.N. et al. Genomic insights into the formation of human populations in East Asia. Nature 591, 413–419 (2021). https://doi.org/10.1038/s41586-021-03336-2	577603
Han1467.HO	Han	0.0419	0.0085	0.0028	-0.0418	-0.0012	0.0127	Han.HO	Yes	WangNature2021	Wang, CC., Yeh, HY., Popov, A.N. et al. Genomic insights into the formation of human populations in East Asia. Nature 591, 413–419 (2021). https://doi.org/10.1038/s41586-021-03336-2	577618
Han1619.HO	Han	0.0408	0.0055	-0.0015	-0.0388	0.0007	0.0118	Han.HO	Yes	WangNature2021	Wang, CC., Yeh, HY., Popov, A.N. et al. Genomic insights into the formation of human populations in East Asia. Nature 591, 413–419 (2021). https://doi.org/10.1038/s41586-021-03336-2	577635
Han1900.HO	Han	0.0415	0.0076	-0.0013	-0.0425	-0.0012	0.0122	Han.HO	Yes	WangNature2021	Wang, CC., Yeh, HY., Popov, A.N. et al. Genomic insights into the formation of human populations in East Asia. Nature 591, 413–419 (2021). https://doi.org/10.1038/s41586-021-03336-2	577554
Han1934.HO	Han	0.0425	0.0088	-0.0006	-0.0384	0.0017	0.0102	Han.HO	Yes	WangNature2021	Wang, CC., Yeh, HY., Popov, A.N. et al. Genomic insights into the formation of human populations in East Asia. Nature 591, 413–419 (2021). https://doi.org/10.1038/s41586-021-03336-2	577559
CSP135.AG	China_Qinghai_Pukagongma	0.0339	0.0037	0.0007	0.024	0.0005	-0.0045	OldTibet	Yes	WangYangScienceAdvances2023	Hongru Wang et al., Human genetic history on the Tibetan Plateau in the past 5100 years.Sci. Adv.9,eadd5582(2023).DOI:10.1126/sciadv.add5582	82815
CSP133.AG	China_Qinghai_Pukagongma	0.0352	0.0046	-0.0001	0.0224	0.0002	-0.0027	OldTibet	Yes	WangYangScienceAdvances2023	Hongru Wang et al., Human genetic history on the Tibetan Plateau in the past 5100 years.Sci. Adv.9,eadd5582(2023).DOI:10.1126/sciadv.add5582	140529
CSP136.AG	China_Qinghai_Pukagongma	0.0326	0.0012	-0.0014	0.0411	-0.0006	-0.0082	OldTibet	Yes	WangYangScienceAdvances2023	Hongru Wang et al., Human genetic history on the Tibetan Plateau in the past 5100 years.Sci. Adv.9,eadd5582(2023).DOI:10.1126/sciadv.add5582	280865
CSP137.AG	China_Qinghai_Pukagongma	0.0357	0.0085	-0.0024	0.034	0.0029	0.0008	OldTibet	Yes	WangYangScienceAdvances2023	Hongru Wang et al., Human genetic history on the Tibetan Plateau in the past 5100 years.Sci. Adv.9,eadd5582(2023).DOI:10.1126/sciadv.add5582	440860
CSP054.AG	China_Qinghai_Zongri	0.0346	0.0038	-0.0039	0.0288	0.0014	0.0212	OldTibet	Yes	WangYangScienceAdvances2023	Hongru Wang et al., Human genetic history on the Tibetan Plateau in the past 5100 years.Sci. Adv.9,eadd5582(2023).DOI:10.1126/sciadv.add5582	86826
C205_v61_v2_d.AG	China_Qinghai_Zongri	0.0284	0.007	-0.0108	0.1137	0.0141	0.2064	OldTibet	Yes	WangYangScienceAdvances2023	Hongru Wang et al., Human genetic history on the Tibetan Plateau in the past 5100 years.Sci. Adv.9,eadd5582(2023).DOI:10.1126/sciadv.add5582	200268
C051.AG	China_Qinghai_Zongri	0.0374	0.0077	-0.0123	0.0712	0.0024	0.0688	OldTibet	Yes	WangYangScienceAdvances2023	Hongru Wang et al., Human genetic history on the Tibetan Plateau in the past 5100 years.Sci. Adv.9,eadd5582(2023).DOI:10.1126/sciadv.add5582	368174
C4781.AG	China_Qinghai_Zongri	0.0369	0.0065	-0.0089	0.0772	0.0055	0.0742	OldTibet	Yes	WangYangScienceAdvances2023	Hongru Wang et al., Human genetic history on the Tibetan Plateau in the past 5100 years.Sci. Adv.9,eadd5582(2023).DOI:10.1126/sciadv.add5582	436429
C4775.AG	China_Qinghai_Zongri	0.0375	0.0088	-0.0085	0.0908	0.0117	0.1322	OldTibet	Yes	WangYangScienceAdvances2023	Hongru Wang et al., Human genetic history on the Tibetan Plateau in the past 5100 years.Sci. Adv.9,eadd5582(2023).DOI:10.1126/sciadv.add5582	478390
C4783_C202.AG	China_Qinghai_Zongri	0.034	0.0027	-0.0014	0.0871	0.004	0.0091	OldTibet	Yes	WangYangScienceAdvances2023	Hongru Wang et al., Human genetic history on the Tibetan Plateau in the past 5100 years.Sci. Adv.9,eadd5582(2023).DOI:10.1126/sciadv.add5582	496614
C205_v61_v2.AG	China_Qinghai_Zongri	0.0369	0.0091	-0.015	0.142	0.0195	0.2691	OldTibet	Yes	WangYangScienceAdvances2023	Hongru Wang et al., Human genetic history on the Tibetan Plateau in the past 5100 years.Sci. Adv.9,eadd5582(2023).DOI:10.1126/sciadv.add5582	503133
C050.AG	China_Qinghai_Zongri	0.0389	0.007	-0.0092	0.0721	0.0059	0.0536	OldTibet	Yes	WangYangScienceAdvances2023	Hongru Wang et al., Human genetic history on the Tibetan Plateau in the past 5100 years.Sci. Adv.9,eadd5582(2023).DOI:10.1126/sciadv.add5582	507575
C056.AG	China_Qinghai_Zongri	0.0282	0.0017	-0.0033	0.0511	0.0002	0.0045	OldTibet	Yes	WangYangScienceAdvances2023	Hongru Wang et al., Human genetic history on the Tibetan Plateau in the past 5100 years.Sci. Adv.9,eadd5582(2023).DOI:10.1126/sciadv.add5582	177377
C205.AG	China_Qinghai_Zongri	0.0305	0.0081	-0.0121	0.1295	0.0172	0.248	OldTibet	Yes	WangYangScienceAdvances2023	Hongru Wang et al., Human genetic history on the Tibetan Plateau in the past 5100 years.Sci. Adv.9,eadd5582(2023).DOI:10.1126/sciadv.add5582	346612
C4774.AG	China_Qinghai_Zongri	0.0379	0.0082	-0.0156	0.0832	0.007	0.0812	OldTibet	Yes	WangYangScienceAdvances2023	Hongru Wang et al., Human genetic history on the Tibetan Plateau in the past 5100 years.Sci. Adv.9,eadd5582(2023).DOI:10.1126/sciadv.add5582	479320
C4778.AG	China_Qinghai_Zongri	0.0391	0.0071	-0.0158	0.1035	0.0113	0.1279	OldTibet	Yes	WangYangScienceAdvances2023	Hongru Wang et al., Human genetic history on the Tibetan Plateau in the past 5100 years.Sci. Adv.9,eadd5582(2023).DOI:10.1126/sciadv.add5582	531729
C4780.AG	China_Qinghai_Zongri	0.0387	0.0047	-0.0115	0.0817	0.0092	0.0838	OldTibet	Yes	WangYangScienceAdvances2023	Hongru Wang et al., Human genetic history on the Tibetan Plateau in the past 5100 years.Sci. Adv.9,eadd5582(2023).DOI:10.1126/sciadv.add5582	483104
C4782.AG	China_Qinghai_Zongri	0.0379	0.0087	-0.0043	0.0637	0.0009	0.0414	OldTibet	Yes	WangYangScienceAdvances2023	Hongru Wang et al., Human genetic history on the Tibetan Plateau in the past 5100 years.Sci. Adv.9,eadd5582(2023).DOI:10.1126/sciadv.add5582	482067
CSP057.AG	China_Qinghai_Zongri	0.0355	0.006	-0.0065	0.0504	0.0031	0.0395	OldTibet	Yes	WangYangScienceAdvances2023	Hongru Wang et al., Human genetic history on the Tibetan Plateau in the past 5100 years.Sci. Adv.9,eadd5582(2023).DOI:10.1126/sciadv.add5582	155658
CSP048.AG	China_Qinghai_Zongri	0.0334	0.0041	-0.008	0.0816	-0.0039	0.0694	OldTibet	Yes	WangYangScienceAdvances2023	Hongru Wang et al., Human genetic history on the Tibetan Plateau in the past 5100 years.Sci. Adv.9,eadd5582(2023).DOI:10.1126/sciadv.add5582	289472
C4776.AG	China_Qinghai_Zongri	0.0347	0.0038	-0.0041	0.0374	-0.0001	0.0124	OldTibet	Yes	WangYangScienceAdvances2023	Hongru Wang et al., Human genetic history on the Tibetan Plateau in the past 5100 years.Sci. Adv.9,eadd5582(2023).DOI:10.1126/sciadv.add5582	278841
CSP046.AG	China_Qinghai_Zongri	0.037	0.0059	-0.0092	0.0707	0.0012	0.0642	OldTibet	Yes	WangYangScienceAdvances2023	Hongru Wang et al., Human genetic history on the Tibetan Plateau in the past 5100 years.Sci. Adv.9,eadd5582(2023).DOI:10.1126/sciadv.add5582	372490
CSP047.AG	China_Qinghai_Zongri	0.035	0.0079	-0.0073	0.0638	0.0003	0.0705	OldTibet	Yes	WangYangScienceAdvances2023	Hongru Wang et al., Human genetic history on the Tibetan Plateau in the past 5100 years.Sci. Adv.9,eadd5582(2023).DOI:10.1126/sciadv.add5582	289518
C3444.AG	China_Tibet_Agangrong	0.0363	0.0072	-0.0007	0.0385	0.0016	-0.0177	OldTibet	Yes	WangYangScienceAdvances2023	Hongru Wang et al., Human genetic history on the Tibetan Plateau in the past 5100 years.Sci. Adv.9,eadd5582(2023).DOI:10.1126/sciadv.add5582	312539
C3445.AG	China_Tibet_Agangrong	0.0399	0.0081	-0.0031	0.0487	-0.0056	-0.023	OldTibet	Yes	WangYangScienceAdvances2023	Hongru Wang et al., Human genetic history on the Tibetan Plateau in the past 5100 years.Sci. Adv.9,eadd5582(2023).DOI:10.1126/sciadv.add5582	390932
C3447_C5186.AG	China_Tibet_Agangrong	0.0401	0.0087	-0.0055	0.0537	-0.0061	-0.0282	OldTibet	Yes	WangYangScienceAdvances2023	Hongru Wang et al., Human genetic history on the Tibetan Plateau in the past 5100 years.Sci. Adv.9,eadd5582(2023).DOI:10.1126/sciadv.add5582	522262
C5187.AG	China_Tibet_Dama	0.0332	0.0051	-0.0032	0.0382	0.0011	-0.017	OldTibet	Yes	WangYangScienceAdvances2023	Hongru Wang et al., Human genetic history on the Tibetan Plateau in the past 5100 years.Sci. Adv.9,eadd5582(2023).DOI:10.1126/sciadv.add5582	24021
C5189.AG	China_Tibet_Dama	0.0398	0.0081	-0.005	0.0835	-0.0058	-0.0567	OldTibet	Yes	WangYangScienceAdvances2023	Hongru Wang et al., Human genetic history on the Tibetan Plateau in the past 5100 years.Sci. Adv.9,eadd5582(2023).DOI:10.1126/sciadv.add5582	506586
C3455.AG	China_Tibet_Jiesang	0.0347	0.0062	-0.0027	0.0668	0.0039	-0.0329	OldTibet	Yes	WangYangScienceAdvances2023	Hongru Wang et al., Human genetic history on the Tibetan Plateau in the past 5100 years.Sci. Adv.9,eadd5582(2023).DOI:10.1126/sciadv.add5582	289513
C3456.AG	China_Tibet_Jiesang	0.0365	0.009	-0.0038	0.0619	0.0011	-0.0341	OldTibet	Yes	WangYangScienceAdvances2023	Hongru Wang et al., Human genetic history on the Tibetan Plateau in the past 5100 years.Sci. Adv.9,eadd5582(2023).DOI:10.1126/sciadv.add5582	310601
C3425.AG	China_Tibet_Latuotanggu	0.0354	0.0032	0.0008	0.0353	-0.0022	-0.0157	OldTibet	Yes	WangYangScienceAdvances2023	Hongru Wang et al., Human genetic history on the Tibetan Plateau in the past 5100 years.Sci. Adv.9,eadd5582(2023).DOI:10.1126/sciadv.add5582	189193
C3428.AG	China_Tibet_Latuotanggu	0.0341	0.0085	-0.0018	0.0444	-0.003	-0.0218	OldTibet	Yes	WangYangScienceAdvances2023	Hongru Wang et al., Human genetic history on the Tibetan Plateau in the past 5100 years.Sci. Adv.9,eadd5582(2023).DOI:10.1126/sciadv.add5582	394922
C5171.AG	China_Tibet_Latuotanggu	0.0366	0.0071	-0.0023	0.0569	-0.002	-0.0326	OldTibet	Yes	WangYangScienceAdvances2023	Hongru Wang et al., Human genetic history on the Tibetan Plateau in the past 5100 years.Sci. Adv.9,eadd5582(2023).DOI:10.1126/sciadv.add5582	488134
C3427.AG	China_Tibet_Latuotanggu	0.0394	0.0066	-0.005	0.0591	-0.0006	-0.0466	OldTibet	Yes	WangYangScienceAdvances2023	Hongru Wang et al., Human genetic history on the Tibetan Plateau in the past 5100 years.Sci. Adv.9,eadd5582(2023).DOI:10.1126/sciadv.add5582	566304
C5162.AG	China_Tibet_Longsangquduo	0.0315	0.0048	-0.0043	0.052	0.0017	-0.0238	OldTibet	Yes	WangYangScienceAdvances2023	Hongru Wang et al., Human genetic history on the Tibetan Plateau in the past 5100 years.Sci. Adv.9,eadd5582(2023).DOI:10.1126/sciadv.add5582	265099
C5160.AG	China_Tibet_Longsangquduo	0.0366	0.0071	-0.0003	0.0452	-0.0001	-0.0246	OldTibet	Yes	WangYangScienceAdvances2023	Hongru Wang et al., Human genetic history on the Tibetan Plateau in the past 5100 years.Sci. Adv.9,eadd5582(2023).DOI:10.1126/sciadv.add5582	315474
C5155.AG	China_Tibet_Longsangquduo	0.0347	0.0054	-0.0064	0.0561	-0.0024	-0.0245	OldTibet	Yes	WangYangScienceAdvances2023	Hongru Wang et al., Human genetic history on the Tibetan Plateau in the past 5100 years.Sci. Adv.9,eadd5582(2023).DOI:10.1126/sciadv.add5582	326711
C5156.AG	China_Tibet_Longsangquduo	0.0356	0.0072	-0.0021	0.0586	0.0003	-0.0271	OldTibet	Yes	WangYangScienceAdvances2023	Hongru Wang et al., Human genetic history on the Tibetan Plateau in the past 5100 years.Sci. Adv.9,eadd5582(2023).DOI:10.1126/sciadv.add5582	327678
C5158.AG	China_Tibet_Longsangquduo	0.0347	0.0083	-0.0019	0.0662	-0.0023	-0.0359	OldTibet	Yes	WangYangScienceAdvances2023	Hongru Wang et al., Human genetic history on the Tibetan Plateau in the past 5100 years.Sci. Adv.9,eadd5582(2023).DOI:10.1126/sciadv.add5582	369650
C5154.AG	China_Tibet_Longsangquduo	0.0358	0.005	-0.0043	0.0626	-0.0044	-0.0343	OldTibet	Yes	WangYangScienceAdvances2023	Hongru Wang et al., Human genetic history on the Tibetan Plateau in the past 5100 years.Sci. Adv.9,eadd5582(2023).DOI:10.1126/sciadv.add5582	427980
C5164.AG	China_Tibet_Longsangquduo	0.0376	0.0086	-0.0032	0.074	0.0008	-0.0408	OldTibet	Yes	WangYangScienceAdvances2023	Hongru Wang et al., Human genetic history on the Tibetan Plateau in the past 5100 years.Sci. Adv.9,eadd5582(2023).DOI:10.1126/sciadv.add5582	448104
C5165.AG	China_Tibet_Longsangquduo	0.0347	0.0076	-0.0019	0.0668	-0.0015	-0.0393	OldTibet	Yes	WangYangScienceAdvances2023	Hongru Wang et al., Human genetic history on the Tibetan Plateau in the past 5100 years.Sci. Adv.9,eadd5582(2023).DOI:10.1126/sciadv.add5582	478120
C5152.AG	China_Tibet_Longsangquduo	0.0371	0.006	-0.0033	0.0622	-0.0006	-0.0393	OldTibet	Yes	WangYangScienceAdvances2023	Hongru Wang et al., Human genetic history on the Tibetan Plateau in the past 5100 years.Sci. Adv.9,eadd5582(2023).DOI:10.1126/sciadv.add5582	481368
C5161.AG	China_Tibet_Longsangquduo	0.0349	0.0091	-0.0033	0.077	0.0005	-0.0422	OldTibet	Yes	WangYangScienceAdvances2023	Hongru Wang et al., Human genetic history on the Tibetan Plateau in the past 5100 years.Sci. Adv.9,eadd5582(2023).DOI:10.1126/sciadv.add5582	498482
C5157.AG	China_Tibet_Longsangquduo	0.0369	0.0062	0.0004	0.0574	-0.0017	-0.0349	OldTibet	Yes	WangYangScienceAdvances2023	Hongru Wang et al., Human genetic history on the Tibetan Plateau in the past 5100 years.Sci. Adv.9,eadd5582(2023).DOI:10.1126/sciadv.add5582	501750
C5159.AG	China_Tibet_Longsangquduo	0.039	0.0062	-0.0007	0.0513	-0.0022	-0.0378	OldTibet	Yes	WangYangScienceAdvances2023	Hongru Wang et al., Human genetic history on the Tibetan Plateau in the past 5100 years.Sci. Adv.9,eadd5582(2023).DOI:10.1126/sciadv.add5582	519701
C5153.AG	China_Tibet_Longsangquduo	0.0363	0.0076	0.0037	0.0712	-0.0021	-0.0456	OldTibet	Yes	WangYangScienceAdvances2023	Hongru Wang et al., Human genetic history on the Tibetan Plateau in the past 5100 years.Sci. Adv.9,eadd5582(2023).DOI:10.1126/sciadv.add5582	523646
C5147.AG	China_Tibet_Nudagang	0.0348	0.0056	-0.0007	0.0605	-0.0021	-0.0373	OldTibet	Yes	WangYangScienceAdvances2023	Hongru Wang et al., Human genetic history on the Tibetan Plateau in the past 5100 years.Sci. Adv.9,eadd5582(2023).DOI:10.1126/sciadv.add5582	17708
C5149.AG	China_Tibet_Nudagang	0.0342	0.0049	0.0024	0.0506	-0.0022	-0.0284	OldTibet	Yes	WangYangScienceAdvances2023	Hongru Wang et al., Human genetic history on the Tibetan Plateau in the past 5100 years.Sci. Adv.9,eadd5582(2023).DOI:10.1126/sciadv.add5582	114781
C5147_v61_v2_d.AG	China_Tibet_Nudagang	0.034	0.0057	-0.0038	0.077	0.0006	-0.0386	OldTibet	Yes	WangYangScienceAdvances2023	Hongru Wang et al., Human genetic history on the Tibetan Plateau in the past 5100 years.Sci. Adv.9,eadd5582(2023).DOI:10.1126/sciadv.add5582	117955
C5147_v61_v2.AG	China_Tibet_Nudagang	0.0386	0.0068	-0.0057	0.0836	-0.0008	-0.0512	OldTibet	Yes	WangYangScienceAdvances2023	Hongru Wang et al., Human genetic history on the Tibetan Plateau in the past 5100 years.Sci. Adv.9,eadd5582(2023).DOI:10.1126/sciadv.add5582	469271
C5146.AG	China_Tibet_Nudagang	0.0407	0.0068	0.0006	0.0881	-0.0067	-0.0679	OldTibet	Yes	WangYangScienceAdvances2023	Hongru Wang et al., Human genetic history on the Tibetan Plateau in the past 5100 years.Sci. Adv.9,eadd5582(2023).DOI:10.1126/sciadv.add5582	531857
C3993.AG	China_Tibet_Ounie	0.0353	0.0073	-0.0016	0.0418	0.0004	-0.0235	OldTibet	Yes	WangYangScienceAdvances2023	Hongru Wang et al., Human genetic history on the Tibetan Plateau in the past 5100 years.Sci. Adv.9,eadd5582(2023).DOI:10.1126/sciadv.add5582	79027
C5172_C3992.AG	China_Tibet_Ounie	0.0376	0.0048	-0.0022	0.0585	0.0017	-0.0433	OldTibet	Yes	WangYangScienceAdvances2023	Hongru Wang et al., Human genetic history on the Tibetan Plateau in the past 5100 years.Sci. Adv.9,eadd5582(2023).DOI:10.1126/sciadv.add5582	491869
C5173.AG	China_Tibet_Ounie	0.0396	0.0087	-0.0024	0.0784	-0.0006	-0.0439	OldTibet	Yes	WangYangScienceAdvances2023	Hongru Wang et al., Human genetic history on the Tibetan Plateau in the past 5100 years.Sci. Adv.9,eadd5582(2023).DOI:10.1126/sciadv.add5582	538768
C4571.AG	China_Tibet_Piyangjiweng	0.026	0.0009	0.0047	0.0174	-0.0007	-0.0078	OldTibet	Yes	WangYangScienceAdvances2023	Hongru Wang et al., Human genetic history on the Tibetan Plateau in the past 5100 years.Sci. Adv.9,eadd5582(2023).DOI:10.1126/sciadv.add5582	27009
C4563.AG	China_Tibet_Piyangjiweng	0.0223	0.0028	-0.0008	0.0212	0.0003	-0.0104	OldTibet	Yes	WangYangScienceAdvances2023	Hongru Wang et al., Human genetic history on the Tibetan Plateau in the past 5100 years.Sci. Adv.9,eadd5582(2023).DOI:10.1126/sciadv.add5582	98345
C4565_v61_v2_d.AG	China_Tibet_Piyangjiweng	0.0273	0.0026	0.0052	0.0579	0.0087	-0.0402	OldTibet	Yes	WangYangScienceAdvances2023	Hongru Wang et al., Human genetic history on the Tibetan Plateau in the past 5100 years.Sci. Adv.9,eadd5582(2023).DOI:10.1126/sciadv.add5582	178446
C4567.AG	China_Tibet_Piyangjiweng	0.0291	0	0.0045	0.0334	-0.0001	-0.0137	OldTibet	Yes	WangYangScienceAdvances2023	Hongru Wang et al., Human genetic history on the Tibetan Plateau in the past 5100 years.Sci. Adv.9,eadd5582(2023).DOI:10.1126/sciadv.add5582	190190
C4569.AG	China_Tibet_Piyangjiweng	0.0301	0.0028	0.0022	0.039	-0.0011	-0.019	OldTibet	Yes	WangYangScienceAdvances2023	Hongru Wang et al., Human genetic history on the Tibetan Plateau in the past 5100 years.Sci. Adv.9,eadd5582(2023).DOI:10.1126/sciadv.add5582	259014
C4565.AG	China_Tibet_Piyangjiweng	0.0284	0.0018	0.0065	0.068	0.0079	-0.0566	OldTibet	Yes	WangYangScienceAdvances2023	Hongru Wang et al., Human genetic history on the Tibetan Plateau in the past 5100 years.Sci. Adv.9,eadd5582(2023).DOI:10.1126/sciadv.add5582	267268
C4564.AG	China_Tibet_Piyangjiweng	0.0267	0.0003	0.0122	0.0466	0.0001	-0.0193	OldTibet	Yes	WangYangScienceAdvances2023	Hongru Wang et al., Human genetic history on the Tibetan Plateau in the past 5100 years.Sci. Adv.9,eadd5582(2023).DOI:10.1126/sciadv.add5582	317935
C4565_v61_v2.AG	China_Tibet_Piyangjiweng	0.0306	0.0029	0.0058	0.0712	0.0093	-0.0582	OldTibet	Yes	WangYangScienceAdvances2023	Hongru Wang et al., Human genetic history on the Tibetan Plateau in the past 5100 years.Sci. Adv.9,eadd5582(2023).DOI:10.1126/sciadv.add5582	459946
CSP141.AG	China_Tibet_Redilong_IA	0.0367	0.0066	0	0.0219	0.0003	-0.0089	OldTibet	Yes	WangYangScienceAdvances2023	Hongru Wang et al., Human genetic history on the Tibetan Plateau in the past 5100 years.Sci. Adv.9,eadd5582(2023).DOI:10.1126/sciadv.add5582	194403
CSP142.AG	China_Tibet_Redilong_IA	0.0352	0.0069	-0.0004	0.0366	-0.0052	-0.0134	OldTibet	Yes	WangYangScienceAdvances2023	Hongru Wang et al., Human genetic history on the Tibetan Plateau in the past 5100 years.Sci. Adv.9,eadd5582(2023).DOI:10.1126/sciadv.add5582	325735
C404.AG	China_Tibet_Sila	0.0358	0.001	-0.0004	0.0388	-0.0035	-0.0182	OldTibet	Yes	WangYangScienceAdvances2023	Hongru Wang et al., Human genetic history on the Tibetan Plateau in the past 5100 years.Sci. Adv.9,eadd5582(2023).DOI:10.1126/sciadv.add5582	95072
C403.AG	China_Tibet_Sila	0.0354	0.0072	-0.0017	0.0443	-0.0029	-0.0237	OldTibet	Yes	WangYangScienceAdvances2023	Hongru Wang et al., Human genetic history on the Tibetan Plateau in the past 5100 years.Sci. Adv.9,eadd5582(2023).DOI:10.1126/sciadv.add5582	380259
C1036.AG	China_Tibet_Xiaoenda_IA	0.0322	0.0061	0.0004	0.0266	-0.0007	-0.0107	OldTibet	Yes	WangYangScienceAdvances2023	Hongru Wang et al., Human genetic history on the Tibetan Plateau in the past 5100 years.Sci. Adv.9,eadd5582(2023).DOI:10.1126/sciadv.add5582	96885
C1037.AG	China_Tibet_Xiaoenda_IA	0.0369	0.0047	-0.0007	0.0309	-0.0018	-0.0069	OldTibet	Yes	WangYangScienceAdvances2023	Hongru Wang et al., Human genetic history on the Tibetan Plateau in the past 5100 years.Sci. Adv.9,eadd5582(2023).DOI:10.1126/sciadv.add5582	175076
C5185.AG	China_Tibet_Zhangcun	0.0328	0.0053	-0.0034	0.0297	-0.002	-0.0124	OldTibet	Yes	WangYangScienceAdvances2023	Hongru Wang et al., Human genetic history on the Tibetan Plateau in the past 5100 years.Sci. Adv.9,eadd5582(2023).DOI:10.1126/sciadv.add5582	67592
C5184.AG	China_Tibet_Zhangcun	0.0278	-0.0028	0.0088	0.0292	0.0027	-0.0075	OldTibet	Yes	WangYangScienceAdvances2023	Hongru Wang et al., Human genetic history on the Tibetan Plateau in the past 5100 years.Sci. Adv.9,eadd5582(2023).DOI:10.1126/sciadv.add5582	472119
stockplate8_B10.HO	Palliyar	-0.0261	-0.1159	-0.0587	-0.0054	0.011	-0.0022	Palliyar.HO	Yes	NakatsukaNatureGenetics2017	Nakatsuka, N., Moorjani, P., Rai, N. et al. The promise of discovering population-specific disease-associated genes in South Asia. Nat Genet 49, 1403–1407 (2017). https://doi.org/10.1038/ng.3917	561337
stockplate8_B11.HO	Palliyar	-0.0264	-0.126	-0.0744	-0.0055	0.0033	-0.0001	Palliyar.HO	Yes	NakatsukaNatureGenetics2017	Nakatsuka, N., Moorjani, P., Rai, N. et al. The promise of discovering population-specific disease-associated genes in South Asia. Nat Genet 49, 1403–1407 (2017). https://doi.org/10.1038/ng.3917	565644
stockplate8_B12.HO	Palliyar	-0.0298	-0.1118	-0.0618	-0.005	0.0428	-0.0018	Palliyar.HO	Yes	NakatsukaNatureGenetics2017	Nakatsuka, N., Moorjani, P., Rai, N. et al. The promise of discovering population-specific disease-associated genes in South Asia. Nat Genet 49, 1403–1407 (2017). https://doi.org/10.1038/ng.3917	560469
stockplate8_B3.HO	Palliyar	-0.0317	-0.0594	0.0135	-0.0024	0.0168	0.0004	Palliyar.HO	Yes	NakatsukaNatureGenetics2017	Nakatsuka, N., Moorjani, P., Rai, N. et al. The promise of discovering population-specific disease-associated genes in South Asia. Nat Genet 49, 1403–1407 (2017). https://doi.org/10.1038/ng.3917	565503
stockplate8_B4.HO	Palliyar	-0.0264	-0.1326	-0.1006	-0.0063	0.0456	-0.0053	Palliyar.HO	Yes	NakatsukaNatureGenetics2017	Nakatsuka, N., Moorjani, P., Rai, N. et al. The promise of discovering population-specific disease-associated genes in South Asia. Nat Genet 49, 1403–1407 (2017). https://doi.org/10.1038/ng.3917	565367
stockplate8_B7.HO	Palliyar	-0.0243	-0.1234	-0.078	-0.0024	0.0296	-0.004	Palliyar.HO	Yes	NakatsukaNatureGenetics2017	Nakatsuka, N., Moorjani, P., Rai, N. et al. The promise of discovering population-specific disease-associated genes in South Asia. Nat Genet 49, 1403–1407 (2017). https://doi.org/10.1038/ng.3917	565614
stockplate8_B9.HO	Palliyar	-0.0293	-0.068	0.0339	-0.003	-0.0527	0.004	Palliyar.HO	Yes	NakatsukaNatureGenetics2017	Nakatsuka, N., Moorjani, P., Rai, N. et al. The promise of discovering population-specific disease-associated genes in South Asia. Nat Genet 49, 1403–1407 (2017). https://doi.org/10.1038/ng.3917	565487
Box5_Pal1.HO	Palliyar	-0.032	-0.1035	-0.0143	0.0007	-0.1254	0.0078	Palliyar.HO	Yes	NakatsukaNatureGenetics2017	Nakatsuka, N., Moorjani, P., Rai, N. et al. The promise of discovering population-specific disease-associated genes in South Asia. Nat Genet 49, 1403–1407 (2017). https://doi.org/10.1038/ng.3917	513142
Box5_Pal11.HO	Palliyar	-0.0289	-0.1145	0.0387	0.0041	-0.3211	0.0196	Palliyar.HO	Yes	NakatsukaNatureGenetics2017	Nakatsuka, N., Moorjani, P., Rai, N. et al. The promise of discovering population-specific disease-associated genes in South Asia. Nat Genet 49, 1403–1407 (2017). https://doi.org/10.1038/ng.3917	508807
Box5_Pal12.HO	Palliyar	-0.0277	-0.0891	0.0152	-0.0006	-0.0856	0.0076	Palliyar.HO	Yes	NakatsukaNatureGenetics2017	Nakatsuka, N., Moorjani, P., Rai, N. et al. The promise of discovering population-specific disease-associated genes in South Asia. Nat Genet 49, 1403–1407 (2017). https://doi.org/10.1038/ng.3917	519916
Box5_Pal14.HO	Palliyar	-0.0293	-0.0861	0.0402	0.0012	-0.1442	0.0093	Palliyar.HO	Yes	NakatsukaNatureGenetics2017	Nakatsuka, N., Moorjani, P., Rai, N. et al. The promise of discovering population-specific disease-associated genes in South Asia. Nat Genet 49, 1403–1407 (2017). https://doi.org/10.1038/ng.3917	514933
Box5_Pal18.HO	Palliyar	-0.0271	-0.1059	0.0251	0.0014	-0.2183	0.0141	Palliyar.HO	Yes	NakatsukaNatureGenetics2017	Nakatsuka, N., Moorjani, P., Rai, N. et al. The promise of discovering population-specific disease-associated genes in South Asia. Nat Genet 49, 1403–1407 (2017). https://doi.org/10.1038/ng.3917	516038
Box5_Pal4.HO	Palliyar	-0.0339	-0.0962	-0.0138	-0.0037	-0.0707	0.0059	Palliyar.HO	Yes	NakatsukaNatureGenetics2017	Nakatsuka, N., Moorjani, P., Rai, N. et al. The promise of discovering population-specific disease-associated genes in South Asia. Nat Genet 49, 1403–1407 (2017). https://doi.org/10.1038/ng.3917	517602
Box5_Pal5.HO	Palliyar	-0.0264	-0.129	-0.0699	-0.0044	-0.0169	0.001	Palliyar.HO	Yes	NakatsukaNatureGenetics2017	Nakatsuka, N., Moorjani, P., Rai, N. et al. The promise of discovering population-specific disease-associated genes in South Asia. Nat Genet 49, 1403–1407 (2017). https://doi.org/10.1038/ng.3917	521949
Box5_Pal6.HO	Palliyar	-0.0307	-0.0839	0.0443	0.0026	-0.184	0.0146	Palliyar.HO	Yes	NakatsukaNatureGenetics2017	Nakatsuka, N., Moorjani, P., Rai, N. et al. The promise of discovering population-specific disease-associated genes in South Asia. Nat Genet 49, 1403–1407 (2017). https://doi.org/10.1038/ng.3917	513099
Box5_Pal8.HO	Palliyar	-0.028	-0.0913	0.0338	-0.0008	-0.1347	0.0124	Palliyar.HO	Yes	NakatsukaNatureGenetics2017	Nakatsuka, N., Moorjani, P., Rai, N. et al. The promise of discovering population-specific disease-associated genes in South Asia. Nat Genet 49, 1403–1407 (2017). https://doi.org/10.1038/ng.3917	518106
Box5_Pal19.HO	Palliyar	-0.025	-0.0805	0.0268	-0.0012	-0.0729	0.0059	Palliyar.HO	Yes	NakatsukaNatureGenetics2017	Nakatsuka, N., Moorjani, P., Rai, N. et al. The promise of discovering population-specific disease-associated genes in South Asia. Nat Genet 49, 1403–1407 (2017). https://doi.org/10.1038/ng.3917	485984
Box5_Pal20.HO	Palliyar	-0.027	-0.0934	0.0327	-0.0021	-0.1829	0.0102	Palliyar.HO	Yes	NakatsukaNatureGenetics2017	Nakatsuka, N., Moorjani, P., Rai, N. et al. The promise of discovering population-specific disease-associated genes in South Asia. Nat Genet 49, 1403–1407 (2017). https://doi.org/10.1038/ng.3917	482962
Box5_Pal21.HO	Palliyar	-0.0258	-0.086	0.0283	0.0003	-0.09	0.0081	Palliyar.HO	Yes	NakatsukaNatureGenetics2017	Nakatsuka, N., Moorjani, P., Rai, N. et al. The promise of discovering population-specific disease-associated genes in South Asia. Nat Genet 49, 1403–1407 (2017). https://doi.org/10.1038/ng.3917	484902
Box5_Pal22.HO	Palliyar	-0.0264	-0.0778	0.0307	-0.0002	-0.0567	0.0026	Palliyar.HO	Yes	NakatsukaNatureGenetics2017	Nakatsuka, N., Moorjani, P., Rai, N. et al. The promise of discovering population-specific disease-associated genes in South Asia. Nat Genet 49, 1403–1407 (2017). https://doi.org/10.1038/ng.3917	486215
Box5_Pal23.HO	Palliyar	-0.0259	-0.0773	0.0271	-0.0008	-0.0582	0.0016	Palliyar.HO	Yes	NakatsukaNatureGenetics2017	Nakatsuka, N., Moorjani, P., Rai, N. et al. The promise of discovering population-specific disease-associated genes in South Asia. Nat Genet 49, 1403–1407 (2017). https://doi.org/10.1038/ng.3917	487181
Box5_Pal24.HO	Palliyar	-0.027	-0.0884	0.0017	-0.0022	-0.0317	0.0036	Palliyar.HO	Yes	NakatsukaNatureGenetics2017	Nakatsuka, N., Moorjani, P., Rai, N. et al. The promise of discovering population-specific disease-associated genes in South Asia. Nat Genet 49, 1403–1407 (2017). https://doi.org/10.1038/ng.3917	485573
Box5_Pal25.HO	Palliyar	-0.026	-0.1327	-0.1027	-0.0049	0.0418	-0.0056	Palliyar.HO	Yes	NakatsukaNatureGenetics2017	Nakatsuka, N., Moorjani, P., Rai, N. et al. The promise of discovering population-specific disease-associated genes in South Asia. Nat Genet 49, 1403–1407 (2017). https://doi.org/10.1038/ng.3917	482109
Box5_Pal26.HO	Palliyar	-0.0277	-0.1149	-0.0751	-0.0026	0.0414	-0.0068	Palliyar.HO	Yes	NakatsukaNatureGenetics2017	Nakatsuka, N., Moorjani, P., Rai, N. et al. The promise of discovering population-specific disease-associated genes in South Asia. Nat Genet 49, 1403–1407 (2017). https://doi.org/10.1038/ng.3917	486118
Box5_Pal27.HO	Palliyar	-0.0244	-0.1257	-0.0885	-0.0058	0.0241	-0.0041	Palliyar.HO	Yes	NakatsukaNatureGenetics2017	Nakatsuka, N., Moorjani, P., Rai, N. et al. The promise of discovering population-specific disease-associated genes in South Asia. Nat Genet 49, 1403–1407 (2017). https://doi.org/10.1038/ng.3917	485945
Box5_Pal28.HO	Palliyar	-0.025	-0.1301	-0.0933	-0.0038	0.0219	-0.005	Palliyar.HO	Yes	NakatsukaNatureGenetics2017	Nakatsuka, N., Moorjani, P., Rai, N. et al. The promise of discovering population-specific disease-associated genes in South Asia. Nat Genet 49, 1403–1407 (2017). https://doi.org/10.1038/ng.3917	480933
Box5_Pal29.HO	Palliyar	-0.0247	-0.1253	-0.0899	-0.0065	0.0246	-0.0051	Palliyar.HO	Yes	NakatsukaNatureGenetics2017	Nakatsuka, N., Moorjani, P., Rai, N. et al. The promise of discovering population-specific disease-associated genes in South Asia. Nat Genet 49, 1403–1407 (2017). https://doi.org/10.1038/ng.3917	483355
Box5_Pal30.HO	Palliyar	-0.0274	-0.0911	-0.0178	-0.0001	0.0102	-0.0027	Palliyar.HO	Yes	NakatsukaNatureGenetics2017	Nakatsuka, N., Moorjani, P., Rai, N. et al. The promise of discovering population-specific disease-associated genes in South Asia. Nat Genet 49, 1403–1407 (2017). https://doi.org/10.1038/ng.3917	484036
Box5_Pal31.HO	Palliyar	-0.0247	-0.121	-0.0796	-0.0057	0.0196	-0.004	Palliyar.HO	Yes	NakatsukaNatureGenetics2017	Nakatsuka, N., Moorjani, P., Rai, N. et al. The promise of discovering population-specific disease-associated genes in South Asia. Nat Genet 49, 1403–1407 (2017). https://doi.org/10.1038/ng.3917	486046
Box5_Pal32.HO	Palliyar	-0.0259	-0.1197	-0.0815	-0.0056	0.0323	-0.0038	Palliyar.HO	Yes	NakatsukaNatureGenetics2017	Nakatsuka, N., Moorjani, P., Rai, N. et al. The promise of discovering population-specific disease-associated genes in South Asia. Nat Genet 49, 1403–1407 (2017). https://doi.org/10.1038/ng.3917	487294
Box5_Pal33.HO	Palliyar	-0.0254	-0.134	-0.1023	-0.0026	0.0399	-0.0036	Palliyar.HO	Yes	NakatsukaNatureGenetics2017	Nakatsuka, N., Moorjani, P., Rai, N. et al. The promise of discovering population-specific disease-associated genes in South Asia. Nat Genet 49, 1403–1407 (2017). https://doi.org/10.1038/ng.3917	485614
Box5_Pal34.HO	Palliyar	-0.0248	-0.1235	-0.0747	-0.0043	0.0149	-0.0013	Palliyar.HO	Yes	NakatsukaNatureGenetics2017	Nakatsuka, N., Moorjani, P., Rai, N. et al. The promise of discovering population-specific disease-associated genes in South Asia. Nat Genet 49, 1403–1407 (2017). https://doi.org/10.1038/ng.3917	484828
Box5_Pal35.HO	Palliyar	-0.0242	-0.126	-0.0871	-0.0033	0.0325	-0.0037	Palliyar.HO	Yes	NakatsukaNatureGenetics2017	Nakatsuka, N., Moorjani, P., Rai, N. et al. The promise of discovering population-specific disease-associated genes in South Asia. Nat Genet 49, 1403–1407 (2017). https://doi.org/10.1038/ng.3917	485595
Box5_Pal37.HO	Palliyar	-0.026	-0.1017	-0.038	-0.0025	0.013	-0.0018	Palliyar.HO	Yes	NakatsukaNatureGenetics2017	Nakatsuka, N., Moorjani, P., Rai, N. et al. The promise of discovering population-specific disease-associated genes in South Asia. Nat Genet 49, 1403–1407 (2017). https://doi.org/10.1038/ng.3917	487231
Box5_Pal38.HO	Palliyar	-0.0254	-0.1322	-0.0998	-0.0043	0.0346	-0.003	Palliyar.HO	Yes	NakatsukaNatureGenetics2017	Nakatsuka, N., Moorjani, P., Rai, N. et al. The promise of discovering population-specific disease-associated genes in South Asia. Nat Genet 49, 1403–1407 (2017). https://doi.org/10.1038/ng.3917	485624
Box5_Pal42.HO	Palliyar	-0.0262	-0.1311	-0.1041	-0.0051	0.0419	-0.0041	Palliyar.HO	Yes	NakatsukaNatureGenetics2017	Nakatsuka, N., Moorjani, P., Rai, N. et al. The promise of discovering population-specific disease-associated genes in South Asia. Nat Genet 49, 1403–1407 (2017). https://doi.org/10.1038/ng.3917	483993
Box5_Pal43.HO	Palliyar	-0.0255	-0.1328	-0.108	-0.0057	0.0403	-0.0032	Palliyar.HO	Yes	NakatsukaNatureGenetics2017	Nakatsuka, N., Moorjani, P., Rai, N. et al. The promise of discovering population-specific disease-associated genes in South Asia. Nat Genet 49, 1403–1407 (2017). https://doi.org/10.1038/ng.3917	481341
Box5_Pal44.HO	Palliyar	-0.025	-0.1363	-0.1098	-0.0052	0.0448	-0.0058	Palliyar.HO	Yes	NakatsukaNatureGenetics2017	Nakatsuka, N., Moorjani, P., Rai, N. et al. The promise of discovering population-specific disease-associated genes in South Asia. Nat Genet 49, 1403–1407 (2017). https://doi.org/10.1038/ng.3917	486312
Box5_Pal45.HO	Palliyar	-0.0252	-0.1386	-0.116	-0.0059	0.0474	-0.005	Palliyar.HO	Yes	NakatsukaNatureGenetics2017	Nakatsuka, N., Moorjani, P., Rai, N. et al. The promise of discovering population-specific disease-associated genes in South Asia. Nat Genet 49, 1403–1407 (2017). https://doi.org/10.1038/ng.3917	484398
Box5_Pal46.HO	Palliyar	-0.0258	-0.1278	-0.1024	-0.0049	0.0429	-0.0053	Palliyar.HO	Yes	NakatsukaNatureGenetics2017	Nakatsuka, N., Moorjani, P., Rai, N. et al. The promise of discovering population-specific disease-associated genes in South Asia. Nat Genet 49, 1403–1407 (2017). https://doi.org/10.1038/ng.3917	486543
Box5_Pal47.HO	Palliyar	-0.0319	-0.0713	-0.001	-0.0024	0.0138	0.0005	Palliyar.HO	Yes	NakatsukaNatureGenetics2017	Nakatsuka, N., Moorjani, P., Rai, N. et al. The promise of discovering population-specific disease-associated genes in South Asia. Nat Genet 49, 1403–1407 (2017). https://doi.org/10.1038/ng.3917	485446
HGDP00213.HO	Pathan	-0.052	0.0127	0.0256	-0.0013	0.0124	-0.0002	Pathan.HO	Yes	PattersonGenetics2012	Nick Patterson, Priya Moorjani, Yontao Luo, Swapan Mallick, Nadin Rohland, Yiping Zhan, Teri Genschoreck, Teresa Webster, David Reich, Ancient Admixture in Human History, Genetics, Volume 192, Issue 3, 1 November 2012, Pages 1065–1093, https://doi.org/10.1534/genetics.112.145037	576049
HGDP00216.HO	Pathan	-0.0487	0.0059	0.0265	-0.0014	0.0141	0.0026	Pathan.HO	Yes	PattersonGenetics2012	Nick Patterson, Priya Moorjani, Yontao Luo, Swapan Mallick, Nadin Rohland, Yiping Zhan, Teri Genschoreck, Teresa Webster, David Reich, Ancient Admixture in Human History, Genetics, Volume 192, Issue 3, 1 November 2012, Pages 1065–1093, https://doi.org/10.1534/genetics.112.145037	575354
HGDP00218.HO	Pathan	-0.0508	0.0112	0.025	-0.0005	0.0122	0.0021	Pathan.HO	Yes	PattersonGenetics2012	Nick Patterson, Priya Moorjani, Yontao Luo, Swapan Mallick, Nadin Rohland, Yiping Zhan, Teri Genschoreck, Teresa Webster, David Reich, Ancient Admixture in Human History, Genetics, Volume 192, Issue 3, 1 November 2012, Pages 1065–1093, https://doi.org/10.1534/genetics.112.145037	577452
HGDP00222.HO	Pathan	-0.0497	0.0038	0.0298	-0.0039	0.0134	0.0023	Pathan.HO	Yes	PattersonGenetics2012	Nick Patterson, Priya Moorjani, Yontao Luo, Swapan Mallick, Nadin Rohland, Yiping Zhan, Teri Genschoreck, Teresa Webster, David Reich, Ancient Admixture in Human History, Genetics, Volume 192, Issue 3, 1 November 2012, Pages 1065–1093, https://doi.org/10.1534/genetics.112.145037	577996
HGDP00224.HO	Pathan	-0.0508	0.01	0.0285	-0.0016	0.0148	-0.0011	Pathan.HO	Yes	PattersonGenetics2012	Nick Patterson, Priya Moorjani, Yontao Luo, Swapan Mallick, Nadin Rohland, Yiping Zhan, Teri Genschoreck, Teresa Webster, David Reich, Ancient Admixture in Human History, Genetics, Volume 192, Issue 3, 1 November 2012, Pages 1065–1093, https://doi.org/10.1534/genetics.112.145037	577128
HGDP00226.HO	Pathan	-0.0493	0.012	0.0214	0.0005	0.0111	-0.0032	Pathan.HO	Yes	PattersonGenetics2012	Nick Patterson, Priya Moorjani, Yontao Luo, Swapan Mallick, Nadin Rohland, Yiping Zhan, Teri Genschoreck, Teresa Webster, David Reich, Ancient Admixture in Human History, Genetics, Volume 192, Issue 3, 1 November 2012, Pages 1065–1093, https://doi.org/10.1534/genetics.112.145037	576960
HGDP00228.HO	Pathan	-0.0483	0.0066	0.0331	-0.0003	0.0168	-0.0029	Pathan.HO	Yes	PattersonGenetics2012	Nick Patterson, Priya Moorjani, Yontao Luo, Swapan Mallick, Nadin Rohland, Yiping Zhan, Teri Genschoreck, Teresa Webster, David Reich, Ancient Admixture in Human History, Genetics, Volume 192, Issue 3, 1 November 2012, Pages 1065–1093, https://doi.org/10.1534/genetics.112.145037	577320
HGDP00232.HO	Pathan	-0.0494	0.0028	0.0343	-0.0014	0.015	-0.0004	Pathan.HO	Yes	PattersonGenetics2012	Nick Patterson, Priya Moorjani, Yontao Luo, Swapan Mallick, Nadin Rohland, Yiping Zhan, Teri Genschoreck, Teresa Webster, David Reich, Ancient Admixture in Human History, Genetics, Volume 192, Issue 3, 1 November 2012, Pages 1065–1093, https://doi.org/10.1534/genetics.112.145037	577631
HGDP00241.HO	Pathan	-0.0518	0.0119	0.0281	-0.0013	0.0122	-0.0009	Pathan.HO	Yes	PattersonGenetics2012	Nick Patterson, Priya Moorjani, Yontao Luo, Swapan Mallick, Nadin Rohland, Yiping Zhan, Teri Genschoreck, Teresa Webster, David Reich, Ancient Admixture in Human History, Genetics, Volume 192, Issue 3, 1 November 2012, Pages 1065–1093, https://doi.org/10.1534/genetics.112.145037	576491
HGDP00243.HO	Pathan	-0.0531	0.0146	0.0289	0.0017	0.0155	-0.004	Pathan.HO	Yes	PattersonGenetics2012	Nick Patterson, Priya Moorjani, Yontao Luo, Swapan Mallick, Nadin Rohland, Yiping Zhan, Teri Genschoreck, Teresa Webster, David Reich, Ancient Admixture in Human History, Genetics, Volume 192, Issue 3, 1 November 2012, Pages 1065–1093, https://doi.org/10.1534/genetics.112.145037	577718
HGDP00244.HO	Pathan	-0.0484	0.0094	0.0309	-0.001	0.0131	-0.0015	Pathan.HO	Yes	PattersonGenetics2012	Nick Patterson, Priya Moorjani, Yontao Luo, Swapan Mallick, Nadin Rohland, Yiping Zhan, Teri Genschoreck, Teresa Webster, David Reich, Ancient Admixture in Human History, Genetics, Volume 192, Issue 3, 1 November 2012, Pages 1065–1093, https://doi.org/10.1534/genetics.112.145037	578061
HGDP00248.HO	Pathan	-0.0487	0.0057	0.0348	0.0015	0.0145	0.0001	Pathan.HO	Yes	PattersonGenetics2012	Nick Patterson, Priya Moorjani, Yontao Luo, Swapan Mallick, Nadin Rohland, Yiping Zhan, Teri Genschoreck, Teresa Webster, David Reich, Ancient Admixture in Human History, Genetics, Volume 192, Issue 3, 1 November 2012, Pages 1065–1093, https://doi.org/10.1534/genetics.112.145037	577757
HGDP00254.HO	Pathan	-0.0508	0.0106	0.0257	-0.0011	0.0129	0.0001	Pathan.HO	Yes	PattersonGenetics2012	Nick Patterson, Priya Moorjani, Yontao Luo, Swapan Mallick, Nadin Rohland, Yiping Zhan, Teri Genschoreck, Teresa Webster, David Reich, Ancient Admixture in Human History, Genetics, Volume 192, Issue 3, 1 November 2012, Pages 1065–1093, https://doi.org/10.1534/genetics.112.145037	577066
HGDP00258.HO	Pathan	-0.0464	0.0014	0.0321	-0.0016	0.0138	-0.0012	Pathan.HO	Yes	PattersonGenetics2012	Nick Patterson, Priya Moorjani, Yontao Luo, Swapan Mallick, Nadin Rohland, Yiping Zhan, Teri Genschoreck, Teresa Webster, David Reich, Ancient Admixture in Human History, Genetics, Volume 192, Issue 3, 1 November 2012, Pages 1065–1093, https://doi.org/10.1534/genetics.112.145037	577842
HGDP00259.HO	Pathan	-0.052	0.0158	0.0241	-0.0016	0.0148	-0.0007	Pathan.HO	Yes	PattersonGenetics2012	Nick Patterson, Priya Moorjani, Yontao Luo, Swapan Mallick, Nadin Rohland, Yiping Zhan, Teri Genschoreck, Teresa Webster, David Reich, Ancient Admixture in Human History, Genetics, Volume 192, Issue 3, 1 November 2012, Pages 1065–1093, https://doi.org/10.1534/genetics.112.145037	576474
HGDP00262.HO	Pathan	-0.0495	0.0117	0.0231	-0.0005	0.0117	0.0003	Pathan.HO	Yes	PattersonGenetics2012	Nick Patterson, Priya Moorjani, Yontao Luo, Swapan Mallick, Nadin Rohland, Yiping Zhan, Teri Genschoreck, Teresa Webster, David Reich, Ancient Admixture in Human History, Genetics, Volume 192, Issue 3, 1 November 2012, Pages 1065–1093, https://doi.org/10.1534/genetics.112.145037	576721
HGDP00264.HO	Pathan	-0.0483	0.0049	0.0304	-0.0048	0.0153	-0.001	Pathan.HO	Yes	PattersonGenetics2012	Nick Patterson, Priya Moorjani, Yontao Luo, Swapan Mallick, Nadin Rohland, Yiping Zhan, Teri Genschoreck, Teresa Webster, David Reich, Ancient Admixture in Human History, Genetics, Volume 192, Issue 3, 1 November 2012, Pages 1065–1093, https://doi.org/10.1534/genetics.112.145037	577860
stockplate10_A3.HO	Sherpa	0.0222	-0.0041	0.0086	0.0077	0.0015	-0.0086	Sherpa.HO	Yes	NakatsukaNatureGenetics2017	Nakatsuka, N., Moorjani, P., Rai, N. et al. The promise of discovering population-specific disease-associated genes in South Asia. Nat Genet 49, 1403–1407 (2017). https://doi.org/10.1038/ng.3917	560102
stockplate10_A5.HO	Sherpa	0.0276	0.0035	0.0081	0.008	0.0001	-0.0064	Sherpa.HO	Yes	NakatsukaNatureGenetics2017	Nakatsuka, N., Moorjani, P., Rai, N. et al. The promise of discovering population-specific disease-associated genes in South Asia. Nat Genet 49, 1403–1407 (2017). https://doi.org/10.1038/ng.3917	565597
stockplate16_F12.HO	Sherpa	0.0369	0.0069	-0.0004	0.0275	0.0003	-0.0253	Sherpa.HO	Yes	NakatsukaNatureGenetics2017	Nakatsuka, N., Moorjani, P., Rai, N. et al. The promise of discovering population-specific disease-associated genes in South Asia. Nat Genet 49, 1403–1407 (2017). https://doi.org/10.1038/ng.3917	565654
Sherpa08.HO	Sherpa	0.0371	0.0051	0.0022	0.0237	-0.0006	-0.0202	Sherpa.HO	Yes	WangNature2021	Wang, CC., Yeh, HY., Popov, A.N. et al. Genomic insights into the formation of human populations in East Asia. Nature 591, 413–419 (2021). https://doi.org/10.1038/s41586-021-03336-2	577252
Sherpa04.HO	Sherpa	0.0375	0.0036	-0.0002	0.0171	0.0004	-0.0171	Sherpa.HO	Yes	WangNature2021	Wang, CC., Yeh, HY., Popov, A.N. et al. Genomic insights into the formation of human populations in East Asia. Nature 591, 413–419 (2021). https://doi.org/10.1038/s41586-021-03336-2	577331
Sherpa13.HO	Sherpa	0.0375	0.0042	0.0006	0.023	0.0004	-0.0204	Sherpa.HO	Yes	WangNature2021	Wang, CC., Yeh, HY., Popov, A.N. et al. Genomic insights into the formation of human populations in East Asia. Nature 591, 413–419 (2021). https://doi.org/10.1038/s41586-021-03336-2	577483
Sherpa09.HO	Sherpa	0.0371	0.0068	-0.0007	0.0213	0.0003	-0.0184	Sherpa.HO	Yes	WangNature2021	Wang, CC., Yeh, HY., Popov, A.N. et al. Genomic insights into the formation of human populations in East Asia. Nature 591, 413–419 (2021). https://doi.org/10.1038/s41586-021-03336-2	577599
GN01.HO	Tibetan	0.032	0.0102	-0.0008	-0.0179	0.0006	0.0031	Tibetan.HO	Yes	WangNature2021	Wang, CC., Yeh, HY., Popov, A.N. et al. Genomic insights into the formation of human populations in East Asia. Nature 591, 413–419 (2021). https://doi.org/10.1038/s41586-021-03336-2	576728
GN03.HO	Tibetan	0.0318	0.0113	0.0005	-0.0175	-0.0005	0.0017	Tibetan.HO	Yes	WangNature2021	Wang, CC., Yeh, HY., Popov, A.N. et al. Genomic insights into the formation of human populations in East Asia. Nature 591, 413–419 (2021). https://doi.org/10.1038/s41586-021-03336-2	576876
GN10.HO	Tibetan	0.0333	0.0113	-0.0046	-0.015	-0.0013	-0.0002	Tibetan.HO	Yes	WangNature2021	Wang, CC., Yeh, HY., Popov, A.N. et al. Genomic insights into the formation of human populations in East Asia. Nature 591, 413–419 (2021). https://doi.org/10.1038/s41586-021-03336-2	575888
GN17.HO	Tibetan	0.0316	0.0115	-0.0024	-0.0215	0.0012	0.0033	Tibetan.HO	Yes	WangNature2021	Wang, CC., Yeh, HY., Popov, A.N. et al. Genomic insights into the formation of human populations in East Asia. Nature 591, 413–419 (2021). https://doi.org/10.1038/s41586-021-03336-2	577048
GN19.HO	Tibetan	0.0331	0.0103	-0.0015	-0.0066	-0.0035	-0.0068	Tibetan.HO	Yes	WangNature2021	Wang, CC., Yeh, HY., Popov, A.N. et al. Genomic insights into the formation of human populations in East Asia. Nature 591, 413–419 (2021). https://doi.org/10.1038/s41586-021-03336-2	575585
T141.HO	Tibetan	0.0397	0.0069	-0.0026	0.0161	-0.0001	-0.0123	Tibetan.HO	Yes	WangNature2021	Wang, CC., Yeh, HY., Popov, A.N. et al. Genomic insights into the formation of human populations in East Asia. Nature 591, 413–419 (2021). https://doi.org/10.1038/s41586-021-03336-2	577558
T173.HO	Tibetan	0.0401	0.0075	-0.0005	0.0171	-0.0011	-0.0136	Tibetan.HO	Yes	WangNature2021	Wang, CC., Yeh, HY., Popov, A.N. et al. Genomic insights into the formation of human populations in East Asia. Nature 591, 413–419 (2021). https://doi.org/10.1038/s41586-021-03336-2	577547
T274.HO	Tibetan	0.0389	0.0072	-0.0042	0.0171	-0.0004	-0.0149	Tibetan.HO	Yes	WangNature2021	Wang, CC., Yeh, HY., Popov, A.N. et al. Genomic insights into the formation of human populations in East Asia. Nature 591, 413–419 (2021). https://doi.org/10.1038/s41586-021-03336-2	577563
T363.HO	Tibetan	0.0393	0.0075	-0.0018	0.0171	-0.0014	-0.0131	Tibetan.HO	Yes	WangNature2021	Wang, CC., Yeh, HY., Popov, A.N. et al. Genomic insights into the formation of human populations in East Asia. Nature 591, 413–419 (2021). https://doi.org/10.1038/s41586-021-03336-2	577598
T247.HO	Tibetan	0.0398	0.0076	0.001	0.0163	-0.0008	-0.0114	Tibetan.HO	Yes	WangNature2021	Wang, CC., Yeh, HY., Popov, A.N. et al. Genomic insights into the formation of human populations in East Asia. Nature 591, 413–419 (2021). https://doi.org/10.1038/s41586-021-03336-2	577164
T74.HO	Tibetan	0.0406	0.0052	-0.0004	0.0202	0.0003	-0.0172	Tibetan.HO	Yes	WangNature2021	Wang, CC., Yeh, HY., Popov, A.N. et al. Genomic insights into the formation of human populations in East Asia. Nature 591, 413–419 (2021). https://doi.org/10.1038/s41586-021-03336-2	577453
T144.HO	Tibetan	0.0393	0.0089	-0.0025	0.0157	-0.0006	-0.017	Tibetan.HO	Yes	WangNature2021	Wang, CC., Yeh, HY., Popov, A.N. et al. Genomic insights into the formation of human populations in East Asia. Nature 591, 413–419 (2021). https://doi.org/10.1038/s41586-021-03336-2	577427
T194.HO	Tibetan	0.0412	0.0097	-0.0017	0.0177	0.0004	-0.0149	Tibetan.HO	Yes	WangNature2021	Wang, CC., Yeh, HY., Popov, A.N. et al. Genomic insights into the formation of human populations in East Asia. Nature 591, 413–419 (2021). https://doi.org/10.1038/s41586-021-03336-2	577579
T196.HO	Tibetan	0.0409	0.0082	-0.0011	0.0146	-0.001	-0.0115	Tibetan.HO	Yes	WangNature2021	Wang, CC., Yeh, HY., Popov, A.N. et al. Genomic insights into the formation of human populations in East Asia. Nature 591, 413–419 (2021). https://doi.org/10.1038/s41586-021-03336-2	577461
T273.HO	Tibetan	0.0396	0.008	-0.0006	0.0212	0.0016	-0.0151	Tibetan.HO	Yes	WangNature2021	Wang, CC., Yeh, HY., Popov, A.N. et al. Genomic insights into the formation of human populations in East Asia. Nature 591, 413–419 (2021). https://doi.org/10.1038/s41586-021-03336-2	577583
XHTB7.HO	Tibetan	0.0337	0.0105	-0.0041	0.0024	0.001	-0.0088	Tibetan.HO	Yes	WangNature2021	Wang, CC., Yeh, HY., Popov, A.N. et al. Genomic insights into the formation of human populations in East Asia. Nature 591, 413–419 (2021). https://doi.org/10.1038/s41586-021-03336-2	576166
T282.HO	Tibetan	0.0375	0.0085	0.0005	0.0155	-0.0009	-0.017	Tibetan.HO	Yes	WangNature2021	Wang, CC., Yeh, HY., Popov, A.N. et al. Genomic insights into the formation of human populations in East Asia. Nature 591, 413–419 (2021). https://doi.org/10.1038/s41586-021-03336-2	577569
QH1.HO	Tibetan	0.0335	0.0095	0.001	0.0122	0.0011	-0.0104	Tibetan.HO	Yes	WangNature2021	Wang, CC., Yeh, HY., Popov, A.N. et al. Genomic insights into the formation of human populations in East Asia. Nature 591, 413–419 (2021). https://doi.org/10.1038/s41586-021-03336-2	577580
XHTB17.HO	Tibetan	0.0338	0.0132	-0.0088	-0.0244	-0.0037	0.0052	Tibetan.HO	Yes	WangNature2021	Wang, CC., Yeh, HY., Popov, A.N. et al. Genomic insights into the formation of human populations in East Asia. Nature 591, 413–419 (2021). https://doi.org/10.1038/s41586-021-03336-2	569635
T283.HO	Tibetan	0.0395	0.0085	-0.0027	0.0151	-0.0001	-0.0103	Tibetan.HO	Yes	WangNature2021	Wang, CC., Yeh, HY., Popov, A.N. et al. Genomic insights into the formation of human populations in East Asia. Nature 591, 413–419 (2021). https://doi.org/10.1038/s41586-021-03336-2	577470
QH5.HO	Tibetan	0.0345	0.0103	0.0004	0.0112	0.0015	-0.0132	Tibetan.HO	Yes	WangNature2021	Wang, CC., Yeh, HY., Popov, A.N. et al. Genomic insights into the formation of human populations in East Asia. Nature 591, 413–419 (2021). https://doi.org/10.1038/s41586-021-03336-2	577624
XHTB20.HO	Tibetan	0.0357	0.0089	-0.0093	0.0365	-0.0945	-0.0708	Tibetan.HO	Yes	WangNature2021	Wang, CC., Yeh, HY., Popov, A.N. et al. Genomic insights into the formation of human populations in East Asia. Nature 591, 413–419 (2021). https://doi.org/10.1038/s41586-021-03336-2	567830
T21.HO	Tibetan	0.0375	0.0066	0.0015	0.028	0.0004	-0.0217	Tibetan.HO	Yes	WangNature2021	Wang, CC., Yeh, HY., Popov, A.N. et al. Genomic insights into the formation of human populations in East Asia. Nature 591, 413–419 (2021). https://doi.org/10.1038/s41586-021-03336-2	577148
QH7.HO	Tibetan	0.0335	0.0109	-0.0006	0.0111	0.0009	-0.0114	Tibetan.HO	Yes	WangNature2021	Wang, CC., Yeh, HY., Popov, A.N. et al. Genomic insights into the formation of human populations in East Asia. Nature 591, 413–419 (2021). https://doi.org/10.1038/s41586-021-03336-2	577150
T165.HO	Tibetan	0.0386	0.0069	-0.0007	0.0225	-0.0007	-0.0196	Tibetan.HO	Yes	WangNature2021	Wang, CC., Yeh, HY., Popov, A.N. et al. Genomic insights into the formation of human populations in East Asia. Nature 591, 413–419 (2021). https://doi.org/10.1038/s41586-021-03336-2	577490
QH18.HO	Tibetan	0.0329	0.0105	-0.0002	0.0081	0.0006	-0.0097	Tibetan.HO	Yes	WangNature2021	Wang, CC., Yeh, HY., Popov, A.N. et al. Genomic insights into the formation of human populations in East Asia. Nature 591, 413–419 (2021). https://doi.org/10.1038/s41586-021-03336-2	577549
T170.HO	Tibetan	0.0378	0.0069	-0.0023	0.0247	0.0014	-0.0208	Tibetan.HO	Yes	WangNature2021	Wang, CC., Yeh, HY., Popov, A.N. et al. Genomic insights into the formation of human populations in East Asia. Nature 591, 413–419 (2021). https://doi.org/10.1038/s41586-021-03336-2	577618
QH10.HO	Tibetan	0.0326	0.0101	-0.0016	0.0092	0.0022	-0.011	Tibetan.HO	Yes	WangNature2021	Wang, CC., Yeh, HY., Popov, A.N. et al. Genomic insights into the formation of human populations in East Asia. Nature 591, 413–419 (2021). https://doi.org/10.1038/s41586-021-03336-2	577660
T181.HO	Tibetan	0.0365	0.0074	-0.0024	0.0231	0.0011	-0.0215	Tibetan.HO	Yes	WangNature2021	Wang, CC., Yeh, HY., Popov, A.N. et al. Genomic insights into the formation of human populations in East Asia. Nature 591, 413–419 (2021). https://doi.org/10.1038/s41586-021-03336-2	577355
T183.HO	Tibetan	0.0374	0.0069	-0.0005	0.0214	-0.0016	-0.0211	Tibetan.HO	Yes	WangNature2021	Wang, CC., Yeh, HY., Popov, A.N. et al. Genomic insights into the formation of human populations in East Asia. Nature 591, 413–419 (2021). https://doi.org/10.1038/s41586-021-03336-2	577652
T76.HO	Tibetan	0.0391	0.0086	-0.0018	0.0196	-0.0004	-0.0162	Tibetan.HO	Yes	WangNature2021	Wang, CC., Yeh, HY., Popov, A.N. et al. Genomic insights into the formation of human populations in East Asia. Nature 591, 413–419 (2021). https://doi.org/10.1038/s41586-021-03336-2	577607
QH9.HO	Tibetan	0.0325	0.0119	0	0.004	0.0024	-0.0065	Tibetan.HO	Yes	WangNature2021	Wang, CC., Yeh, HY., Popov, A.N. et al. Genomic insights into the formation of human populations in East Asia. Nature 591, 413–419 (2021). https://doi.org/10.1038/s41586-021-03336-2	577651
T125.HO	Tibetan	0.0374	0.0065	-0.0039	0.0285	-0.0003	-0.0235	Tibetan.HO	Yes	WangNature2021	Wang, CC., Yeh, HY., Popov, A.N. et al. Genomic insights into the formation of human populations in East Asia. Nature 591, 413–419 (2021). https://doi.org/10.1038/s41586-021-03336-2	577317
QH14.HO	Tibetan	0.0347	0.0099	-0.0023	0.0085	-0.0013	-0.0119	Tibetan.HO	Yes	WangNature2021	Wang, CC., Yeh, HY., Popov, A.N. et al. Genomic insights into the formation of human populations in East Asia. Nature 591, 413–419 (2021). https://doi.org/10.1038/s41586-021-03336-2	577544
T185.HO	Tibetan	0.0381	0.0056	-0.0002	0.0249	-0.0001	-0.023	Tibetan.HO	Yes	WangNature2021	Wang, CC., Yeh, HY., Popov, A.N. et al. Genomic insights into the formation of human populations in East Asia. Nature 591, 413–419 (2021). https://doi.org/10.1038/s41586-021-03336-2	577506
QH17.HO	Tibetan	0.0348	0.0098	-0.0037	0.0102	0.0013	-0.0136	Tibetan.HO	Yes	WangNature2021	Wang, CC., Yeh, HY., Popov, A.N. et al. Genomic insights into the formation of human populations in East Asia. Nature 591, 413–419 (2021). https://doi.org/10.1038/s41586-021-03336-2	577639
T67.HO	Tibetan	0.0398	0.0062	-0.0039	0.0179	0	-0.0155	Tibetan.HO	Yes	WangNature2021	Wang, CC., Yeh, HY., Popov, A.N. et al. Genomic insights into the formation of human populations in East Asia. Nature 591, 413–419 (2021). https://doi.org/10.1038/s41586-021-03336-2	577106
T91.HO	Tibetan	0.0382	0.0073	-0.0024	0.0162	-0.0002	-0.0158	Tibetan.HO	Yes	WangNature2021	Wang, CC., Yeh, HY., Popov, A.N. et al. Genomic insights into the formation of human populations in East Asia. Nature 591, 413–419 (2021). https://doi.org/10.1038/s41586-021-03336-2	577479
YJ14.HO	Tibetan	0.0406	0.0091	-0.0043	-0.005	-0.0041	-0.006	Tibetan.HO	Yes	WangNature2021	Wang, CC., Yeh, HY., Popov, A.N. et al. Genomic insights into the formation of human populations in East Asia. Nature 591, 413–419 (2021). https://doi.org/10.1038/s41586-021-03336-2	573194
T121.HO	Tibetan	0.0378	0.006	-0.0012	0.0164	-0.0012	-0.0164	Tibetan.HO	Yes	WangNature2021	Wang, CC., Yeh, HY., Popov, A.N. et al. Genomic insights into the formation of human populations in East Asia. Nature 591, 413–419 (2021). https://doi.org/10.1038/s41586-021-03336-2	577614
YJ39.HO	Tibetan	0.0394	0.0072	-0.0029	-0.0064	-0.0032	-0.006	Tibetan.HO	Yes	WangNature2021	Wang, CC., Yeh, HY., Popov, A.N. et al. Genomic insights into the formation of human populations in East Asia. Nature 591, 413–419 (2021). https://doi.org/10.1038/s41586-021-03336-2	573827
T187.HO	Tibetan	0.0384	0.0062	-0.0001	0.027	-0.0001	-0.023	Tibetan.HO	Yes	WangNature2021	Wang, CC., Yeh, HY., Popov, A.N. et al. Genomic insights into the formation of human populations in East Asia. Nature 591, 413–419 (2021). https://doi.org/10.1038/s41586-021-03336-2	577519
YJ01.HO	Tibetan	0.0406	0.0087	-0.0069	0.0151	-0.004	-0.0158	Tibetan.HO	Yes	WangNature2021	Wang, CC., Yeh, HY., Popov, A.N. et al. Genomic insights into the formation of human populations in East Asia. Nature 591, 413–419 (2021). https://doi.org/10.1038/s41586-021-03336-2	571559
T238.HO	Tibetan	0.0384	0.0101	-0.001	0.0124	-0.0003	-0.0139	Tibetan.HO	Yes	WangNature2021	Wang, CC., Yeh, HY., Popov, A.N. et al. Genomic insights into the formation of human populations in East Asia. Nature 591, 413–419 (2021). https://doi.org/10.1038/s41586-021-03336-2	577626
YJ140.HO	Tibetan	0.0411	0.0088	-0.0048	0.0142	-0.0019	-0.0162	Tibetan.HO	Yes	WangNature2021	Wang, CC., Yeh, HY., Popov, A.N. et al. Genomic insights into the formation of human populations in East Asia. Nature 591, 413–419 (2021). https://doi.org/10.1038/s41586-021-03336-2	572940
T278.HO	Tibetan	0.0376	0.005	-0.0007	0.0237	0.0014	-0.0198	Tibetan.HO	Yes	WangNature2021	Wang, CC., Yeh, HY., Popov, A.N. et al. Genomic insights into the formation of human populations in East Asia. Nature 591, 413–419 (2021). https://doi.org/10.1038/s41586-021-03336-2	564582
YJ37.HO	Tibetan	0.0398	0.0082	-0.0032	0.012	-0.0025	-0.0156	Tibetan.HO	Yes	WangNature2021	Wang, CC., Yeh, HY., Popov, A.N. et al. Genomic insights into the formation of human populations in East Asia. Nature 591, 413–419 (2021). https://doi.org/10.1038/s41586-021-03336-2	576966
T312.HO	Tibetan	0.0374	0.0059	0.0014	0.0229	0.0016	-0.0187	Tibetan.HO	Yes	WangNature2021	Wang, CC., Yeh, HY., Popov, A.N. et al. Genomic insights into the formation of human populations in East Asia. Nature 591, 413–419 (2021). https://doi.org/10.1038/s41586-021-03336-2	577576
YJ12.HO	Tibetan	0.0396	0.0071	-0.0036	0.0032	-0.001	-0.0111	Tibetan.HO	Yes	WangNature2021	Wang, CC., Yeh, HY., Popov, A.N. et al. Genomic insights into the formation of human populations in East Asia. Nature 591, 413–419 (2021). https://doi.org/10.1038/s41586-021-03336-2	576069
T320.HO	Tibetan	0.0385	0.009	-0.0036	0.0172	0.0011	-0.0159	Tibetan.HO	Yes	WangNature2021	Wang, CC., Yeh, HY., Popov, A.N. et al. Genomic insights into the formation of human populations in East Asia. Nature 591, 413–419 (2021). https://doi.org/10.1038/s41586-021-03336-2	577369
YJ111.HO	Tibetan	0.0416	0.0083	-0.003	0.0117	-0.0022	-0.0128	Tibetan.HO	Yes	WangNature2021	Wang, CC., Yeh, HY., Popov, A.N. et al. Genomic insights into the formation of human populations in East Asia. Nature 591, 413–419 (2021). https://doi.org/10.1038/s41586-021-03336-2	576615
T22.HO	Tibetan	0.0376	0.0053	-0.0008	0.0243	0.0001	-0.0206	Tibetan.HO	Yes	WangNature2021	Wang, CC., Yeh, HY., Popov, A.N. et al. Genomic insights into the formation of human populations in East Asia. Nature 591, 413–419 (2021). https://doi.org/10.1038/s41586-021-03336-2	577531
YJ25.HO	Tibetan	0.0394	0.0092	-0.0053	0.0197	-0.0062	-0.0175	Tibetan.HO	Yes	WangNature2021	Wang, CC., Yeh, HY., Popov, A.N. et al. Genomic insights into the formation of human populations in East Asia. Nature 591, 413–419 (2021). https://doi.org/10.1038/s41586-021-03336-2	568182
T41.HO	Tibetan	0.0369	0.008	-0.0006	0.026	0.0001	-0.0233	Tibetan.HO	Yes	WangNature2021	Wang, CC., Yeh, HY., Popov, A.N. et al. Genomic insights into the formation of human populations in East Asia. Nature 591, 413–419 (2021). https://doi.org/10.1038/s41586-021-03336-2	577464
YJ104.HO	Tibetan	0.0414	0.0108	-0.0012	0.0119	-0.0031	-0.0143	Tibetan.HO	Yes	WangNature2021	Wang, CC., Yeh, HY., Popov, A.N. et al. Genomic insights into the formation of human populations in East Asia. Nature 591, 413–419 (2021). https://doi.org/10.1038/s41586-021-03336-2	575699
T77.HO	Tibetan	0.0378	0.0064	-0.0006	0.0245	0.0005	-0.0226	Tibetan.HO	Yes	WangNature2021	Wang, CC., Yeh, HY., Popov, A.N. et al. Genomic insights into the formation of human populations in East Asia. Nature 591, 413–419 (2021). https://doi.org/10.1038/s41586-021-03336-2	577522
XL120.HO	Tibetan	0.0385	0.0071	-0.0044	0.0208	-0.0013	-0.0151	Tibetan.HO	Yes	WangNature2021	Wang, CC., Yeh, HY., Popov, A.N. et al. Genomic insights into the formation of human populations in East Asia. Nature 591, 413–419 (2021). https://doi.org/10.1038/s41586-021-03336-2	575149
T78.HO	Tibetan	0.0375	0.0055	0.0005	0.0208	-0.0014	-0.0205	Tibetan.HO	Yes	WangNature2021	Wang, CC., Yeh, HY., Popov, A.N. et al. Genomic insights into the formation of human populations in East Asia. Nature 591, 413–419 (2021). https://doi.org/10.1038/s41586-021-03336-2	577573
XL61.HO	Tibetan	0.0413	0.0072	-0.0006	-0.0003	-0.0004	-0.0071	Tibetan.HO	Yes	WangNature2021	Wang, CC., Yeh, HY., Popov, A.N. et al. Genomic insights into the formation of human populations in East Asia. Nature 591, 413–419 (2021). https://doi.org/10.1038/s41586-021-03336-2	576820
T80.HO	Tibetan	0.0379	0.0067	0.0014	0.0242	-0.0006	-0.021	Tibetan.HO	Yes	WangNature2021	Wang, CC., Yeh, HY., Popov, A.N. et al. Genomic insights into the formation of human populations in East Asia. Nature 591, 413–419 (2021). https://doi.org/10.1038/s41586-021-03336-2	577567
XL20.HO	Tibetan	0.0406	0.0076	-0.0028	-0.0363	-0.0025	0.0065	Tibetan.HO	Yes	WangNature2021	Wang, CC., Yeh, HY., Popov, A.N. et al. Genomic insights into the formation of human populations in East Asia. Nature 591, 413–419 (2021). https://doi.org/10.1038/s41586-021-03336-2	575492
T189.HO	Tibetan	0.0386	0.0054	0.0005	0.0241	-0.0009	-0.0245	Tibetan.HO	Yes	WangNature2021	Wang, CC., Yeh, HY., Popov, A.N. et al. Genomic insights into the formation of human populations in East Asia. Nature 591, 413–419 (2021). https://doi.org/10.1038/s41586-021-03336-2	577504
XL92.HO	Tibetan	0.0411	0.0083	-0.0025	-0.0265	-0.0026	0.0037	Tibetan.HO	Yes	WangNature2021	Wang, CC., Yeh, HY., Popov, A.N. et al. Genomic insights into the formation of human populations in East Asia. Nature 591, 413–419 (2021). https://doi.org/10.1038/s41586-021-03336-2	576431
T192.HO	Tibetan	0.0367	0.0096	-0.0013	0.0162	-0.002	-0.0159	Tibetan.HO	Yes	WangNature2021	Wang, CC., Yeh, HY., Popov, A.N. et al. Genomic insights into the formation of human populations in East Asia. Nature 591, 413–419 (2021). https://doi.org/10.1038/s41586-021-03336-2	577062
XL60.HO	Tibetan	0.0415	0.0053	-0.0044	0.0154	-0.0041	-0.016	Tibetan.HO	Yes	WangNature2021	Wang, CC., Yeh, HY., Popov, A.N. et al. Genomic insights into the formation of human populations in East Asia. Nature 591, 413–419 (2021). https://doi.org/10.1038/s41586-021-03336-2	572790
T291.HO	Tibetan	0.037	0.0079	0.0018	0.0211	0.0006	-0.0183	Tibetan.HO	Yes	WangNature2021	Wang, CC., Yeh, HY., Popov, A.N. et al. Genomic insights into the formation of human populations in East Asia. Nature 591, 413–419 (2021). https://doi.org/10.1038/s41586-021-03336-2	577490
QH2.HO	Tibetan	0.0316	0.0093	0.002	0.0081	0.0008	-0.0098	Tibetan.HO	Yes	WangNature2021	Wang, CC., Yeh, HY., Popov, A.N. et al. Genomic insights into the formation of human populations in East Asia. Nature 591, 413–419 (2021). https://doi.org/10.1038/s41586-021-03336-2	577063
XL47.HO	Tibetan	0.0389	0.0077	-0.0013	-0.011	-0.0023	-0.0027	Tibetan.HO	Yes	WangNature2021	Wang, CC., Yeh, HY., Popov, A.N. et al. Genomic insights into the formation of human populations in East Asia. Nature 591, 413–419 (2021). https://doi.org/10.1038/s41586-021-03336-2	574764
T297.HO	Tibetan	0.0389	0.0071	-0.0027	0.0252	0.0006	-0.0212	Tibetan.HO	Yes	WangNature2021	Wang, CC., Yeh, HY., Popov, A.N. et al. Genomic insights into the formation of human populations in East Asia. Nature 591, 413–419 (2021). https://doi.org/10.1038/s41586-021-03336-2	577290
QH3.HO	Tibetan	0.0329	0.0097	-0.0014	0.0121	-0.0009	-0.0117	Tibetan.HO	Yes	WangNature2021	Wang, CC., Yeh, HY., Popov, A.N. et al. Genomic insights into the formation of human populations in East Asia. Nature 591, 413–419 (2021). https://doi.org/10.1038/s41586-021-03336-2	577140
XL76.HO	Tibetan	0.0409	0.0077	-0.0023	-0.0267	-0.0035	0.0036	Tibetan.HO	Yes	WangNature2021	Wang, CC., Yeh, HY., Popov, A.N. et al. Genomic insights into the formation of human populations in East Asia. Nature 591, 413–419 (2021). https://doi.org/10.1038/s41586-021-03336-2	576199
T188.HO	Tibetan	0.0364	0.0083	0.0005	0.0255	0.001	-0.0232	Tibetan.HO	Yes	WangNature2021	Wang, CC., Yeh, HY., Popov, A.N. et al. Genomic insights into the formation of human populations in East Asia. Nature 591, 413–419 (2021). https://doi.org/10.1038/s41586-021-03336-2	577292
QH4.HO	Tibetan	0.0354	0.0089	-0.0013	0.0091	0	-0.0136	Tibetan.HO	Yes	WangNature2021	Wang, CC., Yeh, HY., Popov, A.N. et al. Genomic insights into the formation of human populations in East Asia. Nature 591, 413–419 (2021). https://doi.org/10.1038/s41586-021-03336-2	577483
T190.HO	Tibetan	0.0381	0.0077	-0.0014	0.0265	0.0007	-0.0214	Tibetan.HO	Yes	WangNature2021	Wang, CC., Yeh, HY., Popov, A.N. et al. Genomic insights into the formation of human populations in East Asia. Nature 591, 413–419 (2021). https://doi.org/10.1038/s41586-021-03336-2	577565
QH8.HO	Tibetan	0.0347	0.0101	-0.0027	0.0115	-0.0009	-0.0105	Tibetan.HO	Yes	WangNature2021	Wang, CC., Yeh, HY., Popov, A.N. et al. Genomic insights into the formation of human populations in East Asia. Nature 591, 413–419 (2021). https://doi.org/10.1038/s41586-021-03336-2	577590
T242.HO	Tibetan	0.0374	0.0066	-0.0001	0.0282	0.004	-0.0229	Tibetan.HO	Yes	WangNature2021	Wang, CC., Yeh, HY., Popov, A.N. et al. Genomic insights into the formation of human populations in East Asia. Nature 591, 413–419 (2021). https://doi.org/10.1038/s41586-021-03336-2	577548
QH11.HO	Tibetan	0.0359	0.0081	-0.0002	0.0021	0.0003	-0.0076	Tibetan.HO	Yes	WangNature2021	Wang, CC., Yeh, HY., Popov, A.N. et al. Genomic insights into the formation of human populations in East Asia. Nature 591, 413–419 (2021). https://doi.org/10.1038/s41586-021-03336-2	577468
T248.HO	Tibetan	0.0369	0.0063	0.002	0.0236	-0.0015	-0.0202	Tibetan.HO	Yes	WangNature2021	Wang, CC., Yeh, HY., Popov, A.N. et al. Genomic insights into the formation of human populations in East Asia. Nature 591, 413–419 (2021). https://doi.org/10.1038/s41586-021-03336-2	577569
QH13.HO	Tibetan	0.0336	0.0106	-0.0019	-0.0117	-0.0002	-0.0019	Tibetan.HO	Yes	WangNature2021	Wang, CC., Yeh, HY., Popov, A.N. et al. Genomic insights into the formation of human populations in East Asia. Nature 591, 413–419 (2021). https://doi.org/10.1038/s41586-021-03336-2	577473
T126.HO	Tibetan	0.0362	0.0078	0.0012	0.0252	0.0014	-0.0216	Tibetan.HO	Yes	WangNature2021	Wang, CC., Yeh, HY., Popov, A.N. et al. Genomic insights into the formation of human populations in East Asia. Nature 591, 413–419 (2021). https://doi.org/10.1038/s41586-021-03336-2	577442
QH15.HO	Tibetan	0.0356	0.0089	-0.0002	0.0079	0.0022	-0.012	Tibetan.HO	Yes	WangNature2021	Wang, CC., Yeh, HY., Popov, A.N. et al. Genomic insights into the formation of human populations in East Asia. Nature 591, 413–419 (2021). https://doi.org/10.1038/s41586-021-03336-2	577350
T127.HO	Tibetan	0.0367	0.0077	-0.0008	0.0263	-0.0005	-0.0233	Tibetan.HO	Yes	WangNature2021	Wang, CC., Yeh, HY., Popov, A.N. et al. Genomic insights into the formation of human populations in East Asia. Nature 591, 413–419 (2021). https://doi.org/10.1038/s41586-021-03336-2	577544
QH16.HO	Tibetan	0.0333	0.0087	-0.0014	0.0122	0.001	-0.0113	Tibetan.HO	Yes	WangNature2021	Wang, CC., Yeh, HY., Popov, A.N. et al. Genomic insights into the formation of human populations in East Asia. Nature 591, 413–419 (2021). https://doi.org/10.1038/s41586-021-03336-2	577502
T199.HO	Tibetan	0.0359	0.0067	0.0003	0.027	0.0001	-0.0212	Tibetan.HO	Yes	WangNature2021	Wang, CC., Yeh, HY., Popov, A.N. et al. Genomic insights into the formation of human populations in East Asia. Nature 591, 413–419 (2021). https://doi.org/10.1038/s41586-021-03336-2	577568
QH19.HO	Tibetan	0.0351	0.0088	0	0.0111	0	-0.013	Tibetan.HO	Yes	WangNature2021	Wang, CC., Yeh, HY., Popov, A.N. et al. Genomic insights into the formation of human populations in East Asia. Nature 591, 413–419 (2021). https://doi.org/10.1038/s41586-021-03336-2	577529
T200.HO	Tibetan	0.037	0.0062	-0.0016	0.0274	-0.0021	-0.0217	Tibetan.HO	Yes	WangNature2021	Wang, CC., Yeh, HY., Popov, A.N. et al. Genomic insights into the formation of human populations in East Asia. Nature 591, 413–419 (2021). https://doi.org/10.1038/s41586-021-03336-2	577521
QH20.HO	Tibetan	0.0369	0.0107	-0.0005	0.012	-0.0003	-0.0118	Tibetan.HO	Yes	WangNature2021	Wang, CC., Yeh, HY., Popov, A.N. et al. Genomic insights into the formation of human populations in East Asia. Nature 591, 413–419 (2021). https://doi.org/10.1038/s41586-021-03336-2	577555
T289.HO	Tibetan	0.0378	0.0073	0.0013	0.0207	-0.0002	-0.0189	Tibetan.HO	Yes	WangNature2021	Wang, CC., Yeh, HY., Popov, A.N. et al. Genomic insights into the formation of human populations in East Asia. Nature 591, 413–419 (2021). https://doi.org/10.1038/s41586-021-03336-2	577491
T18.HO	Tibetan	0.0376	0.0082	0.0019	0.0238	0.0029	-0.0212	Tibetan.HO	Yes	WangNature2021	Wang, CC., Yeh, HY., Popov, A.N. et al. Genomic insights into the formation of human populations in East Asia. Nature 591, 413–419 (2021). https://doi.org/10.1038/s41586-021-03336-2	577569
T215.HO	Tibetan	0.038	0.0074	0.0008	0.0264	-0.001	-0.0242	Tibetan.HO	Yes	WangNature2021	Wang, CC., Yeh, HY., Popov, A.N. et al. Genomic insights into the formation of human populations in East Asia. Nature 591, 413–419 (2021). https://doi.org/10.1038/s41586-021-03336-2	576988
XL22.HO	Tibetan	0.0403	0.0078	0.0011	-0.0317	-0.0002	0.0114	Tibetan.HO	Yes	WangNature2021	Wang, CC., Yeh, HY., Popov, A.N. et al. Genomic insights into the formation of human populations in East Asia. Nature 591, 413–419 (2021). https://doi.org/10.1038/s41586-021-03336-2	577368
XL37.HO	Tibetan	0.0413	0.0073	0.0005	-0.0308	-0.001	0.0057	Tibetan.HO	Yes	WangNature2021	Wang, CC., Yeh, HY., Popov, A.N. et al. Genomic insights into the formation of human populations in East Asia. Nature 591, 413–419 (2021). https://doi.org/10.1038/s41586-021-03336-2	577447
QH6.HO	Tibetan	0.0349	0.0087	0.0003	0.0119	-0.0006	-0.0159	Tibetan.HO	Yes	WangNature2021	Wang, CC., Yeh, HY., Popov, A.N. et al. Genomic insights into the formation of human populations in East Asia. Nature 591, 413–419 (2021). https://doi.org/10.1038/s41586-021-03336-2	577566
XL05.HO	Tibetan	0.0412	0.0067	-0.0016	0.0162	-0.0004	-0.0134	Tibetan.HO	Yes	WangNature2021	Wang, CC., Yeh, HY., Popov, A.N. et al. Genomic insights into the formation of human populations in East Asia. Nature 591, 413–419 (2021). https://doi.org/10.1038/s41586-021-03336-2	577543
QH12.HO	Tibetan	0.0364	0.0103	-0.0017	0.01	-0.0001	-0.0091	Tibetan.HO	Yes	WangNature2021	Wang, CC., Yeh, HY., Popov, A.N. et al. Genomic insights into the formation of human populations in East Asia. Nature 591, 413–419 (2021). https://doi.org/10.1038/s41586-021-03336-2	577105
XHTB5.HO	Tibetan	0.0351	0.0092	-0.0003	0.0047	-0.0007	-0.0102	Tibetan.HO	Yes	WangNature2021	Wang, CC., Yeh, HY., Popov, A.N. et al. Genomic insights into the formation of human populations in East Asia. Nature 591, 413–419 (2021). https://doi.org/10.1038/s41586-021-03336-2	577480
YJ86.HO	Tibetan-o	0.0284	0.0144	-0.0019	-0.0167	-0.001	0.0021	Tibetan.HO	Yes	WangNature2021	Wang, CC., Yeh, HY., Popov, A.N. et al. Genomic insights into the formation of human populations in East Asia. Nature 591, 413–419 (2021). https://doi.org/10.1038/s41586-021-03336-2	576691
YPGB052	Balti	-0.0248	0.0054	0.0266	0.0046	0.0108	-0.007	Balti	Projected	YangMolBiolEvol2020	Xing-Yan Yang et al., Tracing the Genetic Legacy of the Tibetan Empire in the Balti, Molecular Biology and Evolution, Volume 38, Issue 4, April 2021, Pages 1529–1536, https://doi.org/10.1093/molbev/msaa313	578160
YPGB053	Balti	-0.0204	0.005	0.0216	0.006	0.0114	-0.0056	Balti	Projected	YangMolBiolEvol2020	Xing-Yan Yang et al., Tracing the Genetic Legacy of the Tibetan Empire in the Balti, Molecular Biology and Evolution, Volume 38, Issue 4, April 2021, Pages 1529–1536, https://doi.org/10.1093/molbev/msaa313	578158
YPGB054	Balti	-0.0237	0.0033	0.0233	0.0033	0.0107	-0.0032	Balti	Projected	YangMolBiolEvol2020	Xing-Yan Yang et al., Tracing the Genetic Legacy of the Tibetan Empire in the Balti, Molecular Biology and Evolution, Volume 38, Issue 4, April 2021, Pages 1529–1536, https://doi.org/10.1093/molbev/msaa313	578203
YPGB055	Balti	-0.0311	0.0026	0.027	0.004	0.0119	-0.0051	Balti	Projected	YangMolBiolEvol2020	Xing-Yan Yang et al., Tracing the Genetic Legacy of the Tibetan Empire in the Balti, Molecular Biology and Evolution, Volume 38, Issue 4, April 2021, Pages 1529–1536, https://doi.org/10.1093/molbev/msaa313	578154
YPGB056	Balti	-0.0325	-0.0026	0.0349	0.003	0.0158	-0.004	Balti	Projected	YangMolBiolEvol2020	Xing-Yan Yang et al., Tracing the Genetic Legacy of the Tibetan Empire in the Balti, Molecular Biology and Evolution, Volume 38, Issue 4, April 2021, Pages 1529–1536, https://doi.org/10.1093/molbev/msaa313	578167
YPGB057	Balti	-0.0301	0.0058	0.0272	0.0019	0.014	-0.004	Balti	Projected	YangMolBiolEvol2020	Xing-Yan Yang et al., Tracing the Genetic Legacy of the Tibetan Empire in the Balti, Molecular Biology and Evolution, Volume 38, Issue 4, April 2021, Pages 1529–1536, https://doi.org/10.1093/molbev/msaa313	578104
YPGB058	Balti	-0.0358	0.0048	0.0314	0.0005	0.0161	-0.0035	Balti	Projected	YangMolBiolEvol2020	Xing-Yan Yang et al., Tracing the Genetic Legacy of the Tibetan Empire in the Balti, Molecular Biology and Evolution, Volume 38, Issue 4, April 2021, Pages 1529–1536, https://doi.org/10.1093/molbev/msaa313	578132
YPGB059	Balti	-0.0334	0.0033	0.029	0.002	0.0121	-0.0033	Balti	Projected	YangMolBiolEvol2020	Xing-Yan Yang et al., Tracing the Genetic Legacy of the Tibetan Empire in the Balti, Molecular Biology and Evolution, Volume 38, Issue 4, April 2021, Pages 1529–1536, https://doi.org/10.1093/molbev/msaa313	578194
YPGB060	Balti	-0.0245	0.0046	0.0212	0.0063	0.0122	-0.0065	Balti	Projected	YangMolBiolEvol2020	Xing-Yan Yang et al., Tracing the Genetic Legacy of the Tibetan Empire in the Balti, Molecular Biology and Evolution, Volume 38, Issue 4, April 2021, Pages 1529–1536, https://doi.org/10.1093/molbev/msaa313	578099
YPGB061	Balti	-0.0172	0.004	0.0238	0.0052	0.0123	-0.0097	Balti	Projected	YangMolBiolEvol2020	Xing-Yan Yang et al., Tracing the Genetic Legacy of the Tibetan Empire in the Balti, Molecular Biology and Evolution, Volume 38, Issue 4, April 2021, Pages 1529–1536, https://doi.org/10.1093/molbev/msaa313	578157
YPGB063	Balti	-0.0282	-0.0006	0.0292	0.0014	0.0112	-0.0039	Balti	Projected	YangMolBiolEvol2020	Xing-Yan Yang et al., Tracing the Genetic Legacy of the Tibetan Empire in the Balti, Molecular Biology and Evolution, Volume 38, Issue 4, April 2021, Pages 1529–1536, https://doi.org/10.1093/molbev/msaa313	578157
YPGB064	Balti	-0.0303	0.0009	0.0279	0.002	0.0145	-0.0044	Balti	Projected	YangMolBiolEvol2020	Xing-Yan Yang et al., Tracing the Genetic Legacy of the Tibetan Empire in the Balti, Molecular Biology and Evolution, Volume 38, Issue 4, April 2021, Pages 1529–1536, https://doi.org/10.1093/molbev/msaa313	578165
YPGB066	Balti	-0.03	0.0069	0.0259	0.0057	0.0138	-0.0032	Balti	Projected	YangMolBiolEvol2020	Xing-Yan Yang et al., Tracing the Genetic Legacy of the Tibetan Empire in the Balti, Molecular Biology and Evolution, Volume 38, Issue 4, April 2021, Pages 1529–1536, https://doi.org/10.1093/molbev/msaa313	578255
YPGB067	Balti	-0.0192	0.0036	0.0242	0.0057	0.0115	-0.0059	Balti	Projected	YangMolBiolEvol2020	Xing-Yan Yang et al., Tracing the Genetic Legacy of the Tibetan Empire in the Balti, Molecular Biology and Evolution, Volume 38, Issue 4, April 2021, Pages 1529–1536, https://doi.org/10.1093/molbev/msaa313	578153
YPGB068	Balti	-0.0251	0.0038	0.0247	0.0063	0.0127	-0.0064	Balti	Projected	YangMolBiolEvol2020	Xing-Yan Yang et al., Tracing the Genetic Legacy of the Tibetan Empire in the Balti, Molecular Biology and Evolution, Volume 38, Issue 4, April 2021, Pages 1529–1536, https://doi.org/10.1093/molbev/msaa313	578213
YPGB069	Balti	-0.0263	0.0004	0.0251	0.0047	0.0134	-0.0065	Balti	Projected	YangMolBiolEvol2020	Xing-Yan Yang et al., Tracing the Genetic Legacy of the Tibetan Empire in the Balti, Molecular Biology and Evolution, Volume 38, Issue 4, April 2021, Pages 1529–1536, https://doi.org/10.1093/molbev/msaa313	578128
YPGB070	Balti	-0.0269	0.0033	0.021	0.0063	0.0085	-0.0066	Balti	Projected	YangMolBiolEvol2020	Xing-Yan Yang et al., Tracing the Genetic Legacy of the Tibetan Empire in the Balti, Molecular Biology and Evolution, Volume 38, Issue 4, April 2021, Pages 1529–1536, https://doi.org/10.1093/molbev/msaa313	578136
YPGB071	Balti	-0.0428	-0.003	0.0389	-0.0019	0.0154	-0.002	Balti	Projected	YangMolBiolEvol2020	Xing-Yan Yang et al., Tracing the Genetic Legacy of the Tibetan Empire in the Balti, Molecular Biology and Evolution, Volume 38, Issue 4, April 2021, Pages 1529–1536, https://doi.org/10.1093/molbev/msaa313	578350
stockplate2_D1.HO	Achary	-0.036	-0.0321	0.0515	0.0019	0.0111	0	Cline	Projected	NakatsukaNatureGenetics2017	Nakatsuka, N., Moorjani, P., Rai, N. et al. The promise of discovering population-specific disease-associated genes in South Asia. Nat Genet 49, 1403–1407 (2017). https://doi.org/10.1038/ng.3917	557666
stockplate2_D5.HO	Achary	-0.0364	-0.0327	0.0512	-0.0013	0.0186	-0.001	Cline	Projected	NakatsukaNatureGenetics2017	Nakatsuka, N., Moorjani, P., Rai, N. et al. The promise of discovering population-specific disease-associated genes in South Asia. Nat Genet 49, 1403–1407 (2017). https://doi.org/10.1038/ng.3917	565585
Box3_CHGC384.HO	Adi_Dravida	-0.0353	-0.0663	0.0555	0.003	-0.1196	0.01	Cline	Projected	NakatsukaNatureGenetics2017	Nakatsuka, N., Moorjani, P., Rai, N. et al. The promise of discovering population-specific disease-associated genes in South Asia. Nat Genet 49, 1403–1407 (2017). https://doi.org/10.1038/ng.3917	507294
Box3_CHGC106.HO	Adi_Dravida	-0.0367	-0.067	0.0593	0.0057	-0.1353	0.011	Cline	Projected	NakatsukaNatureGenetics2017	Nakatsuka, N., Moorjani, P., Rai, N. et al. The promise of discovering population-specific disease-associated genes in South Asia. Nat Genet 49, 1403–1407 (2017). https://doi.org/10.1038/ng.3917	508748
Box3_CHGMGAP24.HO	Adi_Dravida	-0.0333	-0.0661	0.0556	0.0033	-0.1217	0.0074	Cline	Projected	NakatsukaNatureGenetics2017	Nakatsuka, N., Moorjani, P., Rai, N. et al. The promise of discovering population-specific disease-associated genes in South Asia. Nat Genet 49, 1403–1407 (2017). https://doi.org/10.1038/ng.3917	510459
Box3_CHGC4.HO	Adi_Dravida	-0.0331	-0.0613	0.057	0.0012	-0.1054	0.0084	Cline	Projected	NakatsukaNatureGenetics2017	Nakatsuka, N., Moorjani, P., Rai, N. et al. The promise of discovering population-specific disease-associated genes in South Asia. Nat Genet 49, 1403–1407 (2017). https://doi.org/10.1038/ng.3917	513151
Box3_CHGMGAP8.HO	Adi_Dravida	-0.0335	-0.0593	0.0562	-0.0043	-0.0978	0.0041	Cline	Projected	NakatsukaNatureGenetics2017	Nakatsuka, N., Moorjani, P., Rai, N. et al. The promise of discovering population-specific disease-associated genes in South Asia. Nat Genet 49, 1403–1407 (2017). https://doi.org/10.1038/ng.3917	513781
Box3_CHGC388.HO	Adi_Dravida	-0.0312	-0.0545	0.0551	-0.0014	-0.0595	0.0033	Cline	Projected	NakatsukaNatureGenetics2017	Nakatsuka, N., Moorjani, P., Rai, N. et al. The promise of discovering population-specific disease-associated genes in South Asia. Nat Genet 49, 1403–1407 (2017). https://doi.org/10.1038/ng.3917	518795
Box3_CHGCI190.HO	Adi_Dravida	-0.0347	-0.0488	0.0524	0.0009	-0.0569	0.0041	Cline	Projected	NakatsukaNatureGenetics2017	Nakatsuka, N., Moorjani, P., Rai, N. et al. The promise of discovering population-specific disease-associated genes in South Asia. Nat Genet 49, 1403–1407 (2017). https://doi.org/10.1038/ng.3917	519240
Box3_CHGC110.HO	Adi_Dravida	-0.0336	-0.0531	0.0574	-0.0022	-0.0597	0.0062	Cline	Projected	NakatsukaNatureGenetics2017	Nakatsuka, N., Moorjani, P., Rai, N. et al. The promise of discovering population-specific disease-associated genes in South Asia. Nat Genet 49, 1403–1407 (2017). https://doi.org/10.1038/ng.3917	520276
Box3_CHGC370.HO	Adi_Dravida	-0.0321	-0.0525	0.0551	0.0012	-0.0229	0.0017	Cline	Projected	NakatsukaNatureGenetics2017	Nakatsuka, N., Moorjani, P., Rai, N. et al. The promise of discovering population-specific disease-associated genes in South Asia. Nat Genet 49, 1403–1407 (2017). https://doi.org/10.1038/ng.3917	522055
Box3_CHGMGAP17.HO	Adi_Dravida	-0.03	-0.0462	0.0558	-0.0022	-0.0028	0.0027	Cline	Projected	NakatsukaNatureGenetics2017	Nakatsuka, N., Moorjani, P., Rai, N. et al. The promise of discovering population-specific disease-associated genes in South Asia. Nat Genet 49, 1403–1407 (2017). https://doi.org/10.1038/ng.3917	522911
CCMB_PL_12_d11.HO	Adiyan	-0.025	-0.0602	0.0286	-0.001	-0.006	0.0008	Cline	Projected	NakatsukaNatureGenetics2017	Nakatsuka, N., Moorjani, P., Rai, N. et al. The promise of discovering population-specific disease-associated genes in South Asia. Nat Genet 49, 1403–1407 (2017). https://doi.org/10.1038/ng.3917	481040
CCMB_PL_14_e3.HO	Adiyan	-0.026	-0.0589	0.0311	-0.001	-0.0061	0.0037	Cline	Projected	NakatsukaNatureGenetics2017	Nakatsuka, N., Moorjani, P., Rai, N. et al. The promise of discovering population-specific disease-associated genes in South Asia. Nat Genet 49, 1403–1407 (2017). https://doi.org/10.1038/ng.3917	482202
CCMB_PL_14_e4.HO	Adiyan	-0.0248	-0.061	0.03	-0.0019	-0.0042	0.0031	Cline	Projected	NakatsukaNatureGenetics2017	Nakatsuka, N., Moorjani, P., Rai, N. et al. The promise of discovering population-specific disease-associated genes in South Asia. Nat Genet 49, 1403–1407 (2017). https://doi.org/10.1038/ng.3917	485446
Box2_B16.HO	Agarwal	-0.0408	-0.0225	0.0472	0.001	-0.0121	0.001	Cline	Projected	NakatsukaNatureGenetics2017	Nakatsuka, N., Moorjani, P., Rai, N. et al. The promise of discovering population-specific disease-associated genes in South Asia. Nat Genet 49, 1403–1407 (2017). https://doi.org/10.1038/ng.3917	515356
Box2_B23.HO	Agarwal	-0.0388	-0.0261	0.0493	-0.0016	0.0044	0.0014	Cline	Projected	NakatsukaNatureGenetics2017	Nakatsuka, N., Moorjani, P., Rai, N. et al. The promise of discovering population-specific disease-associated genes in South Asia. Nat Genet 49, 1403–1407 (2017). https://doi.org/10.1038/ng.3917	517090
Box2_B40.HO	Agarwal	-0.0404	-0.0253	0.0473	-0.0017	-0.0004	-0.0021	Cline	Projected	NakatsukaNatureGenetics2017	Nakatsuka, N., Moorjani, P., Rai, N. et al. The promise of discovering population-specific disease-associated genes in South Asia. Nat Genet 49, 1403–1407 (2017). https://doi.org/10.1038/ng.3917	517183
Box2_B32.HO	Agarwal	-0.0421	-0.0225	0.0442	0.0004	0.005	0	Cline	Projected	NakatsukaNatureGenetics2017	Nakatsuka, N., Moorjani, P., Rai, N. et al. The promise of discovering population-specific disease-associated genes in South Asia. Nat Genet 49, 1403–1407 (2017). https://doi.org/10.1038/ng.3917	517704
Box2_B38.HO	Agarwal	-0.0401	-0.0243	0.0454	0.0002	0.011	0.0008	Cline	Projected	NakatsukaNatureGenetics2017	Nakatsuka, N., Moorjani, P., Rai, N. et al. The promise of discovering population-specific disease-associated genes in South Asia. Nat Genet 49, 1403–1407 (2017). https://doi.org/10.1038/ng.3917	518636
Box1_B3.HO	Agarwal	-0.0411	-0.0233	0.0444	-0.002	0.0063	-0.0018	Cline	Projected	NakatsukaNatureGenetics2017	Nakatsuka, N., Moorjani, P., Rai, N. et al. The promise of discovering population-specific disease-associated genes in South Asia. Nat Genet 49, 1403–1407 (2017). https://doi.org/10.1038/ng.3917	518790
Box1_B7.HO	Agarwal	-0.0391	-0.0251	0.0466	-0.0013	0.0075	0.0005	Cline	Projected	NakatsukaNatureGenetics2017	Nakatsuka, N., Moorjani, P., Rai, N. et al. The promise of discovering population-specific disease-associated genes in South Asia. Nat Genet 49, 1403–1407 (2017). https://doi.org/10.1038/ng.3917	519370
Box1_B2.HO	Agarwal	-0.041	-0.0236	0.0483	0.0002	0.0097	-0.0028	Cline	Projected	NakatsukaNatureGenetics2017	Nakatsuka, N., Moorjani, P., Rai, N. et al. The promise of discovering population-specific disease-associated genes in South Asia. Nat Genet 49, 1403–1407 (2017). https://doi.org/10.1038/ng.3917	519634
Box2_B34.HO	Agarwal	-0.0402	-0.023	0.0502	-0.0028	0.0129	0.0007	Cline	Projected	NakatsukaNatureGenetics2017	Nakatsuka, N., Moorjani, P., Rai, N. et al. The promise of discovering population-specific disease-associated genes in South Asia. Nat Genet 49, 1403–1407 (2017). https://doi.org/10.1038/ng.3917	520111
Box2_B28.HO	Agarwal	-0.0413	-0.0224	0.0551	-0.0036	0.0135	0.002	Cline	Projected	NakatsukaNatureGenetics2017	Nakatsuka, N., Moorjani, P., Rai, N. et al. The promise of discovering population-specific disease-associated genes in South Asia. Nat Genet 49, 1403–1407 (2017). https://doi.org/10.1038/ng.3917	520338
Box1_B5.HO	Agarwal	-0.0386	-0.0222	0.0524	0.0003	0.0095	0.0002	Cline	Projected	NakatsukaNatureGenetics2017	Nakatsuka, N., Moorjani, P., Rai, N. et al. The promise of discovering population-specific disease-associated genes in South Asia. Nat Genet 49, 1403–1407 (2017). https://doi.org/10.1038/ng.3917	520561
Box2_B30.HO	Agarwal	-0.0396	-0.0227	0.0495	-0.0033	0.0129	0.003	Cline	Projected	NakatsukaNatureGenetics2017	Nakatsuka, N., Moorjani, P., Rai, N. et al. The promise of discovering population-specific disease-associated genes in South Asia. Nat Genet 49, 1403–1407 (2017). https://doi.org/10.1038/ng.3917	520856
Box2_B29.HO	Agarwal	-0.0407	-0.0221	0.0539	0.0018	0.0152	0.0019	Cline	Projected	NakatsukaNatureGenetics2017	Nakatsuka, N., Moorjani, P., Rai, N. et al. The promise of discovering population-specific disease-associated genes in South Asia. Nat Genet 49, 1403–1407 (2017). https://doi.org/10.1038/ng.3917	520889
Box2_B36.HO	Agarwal	-0.0416	-0.0212	0.0511	0.0013	0.016	-0.0002	Cline	Projected	NakatsukaNatureGenetics2017	Nakatsuka, N., Moorjani, P., Rai, N. et al. The promise of discovering population-specific disease-associated genes in South Asia. Nat Genet 49, 1403–1407 (2017). https://doi.org/10.1038/ng.3917	521073
Box2_B17.HO	Agarwal	-0.0398	-0.0262	0.0489	-0.0001	0.0164	0.0016	Cline	Projected	NakatsukaNatureGenetics2017	Nakatsuka, N., Moorjani, P., Rai, N. et al. The promise of discovering population-specific disease-associated genes in South Asia. Nat Genet 49, 1403–1407 (2017). https://doi.org/10.1038/ng.3917	521548
Box2_B15.HO	Agarwal	-0.0406	-0.0224	0.0482	-0.0007	0.0121	0.0002	Cline	Projected	NakatsukaNatureGenetics2017	Nakatsuka, N., Moorjani, P., Rai, N. et al. The promise of discovering population-specific disease-associated genes in South Asia. Nat Genet 49, 1403–1407 (2017). https://doi.org/10.1038/ng.3917	521598
Box2_B27.HO	Agarwal	-0.0369	-0.0279	0.0477	-0.0004	0.0116	-0.0001	Cline	Projected	NakatsukaNatureGenetics2017	Nakatsuka, N., Moorjani, P., Rai, N. et al. The promise of discovering population-specific disease-associated genes in South Asia. Nat Genet 49, 1403–1407 (2017). https://doi.org/10.1038/ng.3917	521733
Box2_B12.HO	Agarwal	-0.0373	-0.0181	0.0457	-0.0028	0.0133	0.0009	Cline	Projected	NakatsukaNatureGenetics2017	Nakatsuka, N., Moorjani, P., Rai, N. et al. The promise of discovering population-specific disease-associated genes in South Asia. Nat Genet 49, 1403–1407 (2017). https://doi.org/10.1038/ng.3917	521860
Box2_B19.HO	Agarwal	-0.0398	-0.022	0.0433	-0.0018	0.0134	-0.0004	Cline	Projected	NakatsukaNatureGenetics2017	Nakatsuka, N., Moorjani, P., Rai, N. et al. The promise of discovering population-specific disease-associated genes in South Asia. Nat Genet 49, 1403–1407 (2017). https://doi.org/10.1038/ng.3917	521887
Box2_B31.HO	Agarwal	-0.0395	-0.0224	0.0505	0.0003	0.0134	-0.0017	Cline	Projected	NakatsukaNatureGenetics2017	Nakatsuka, N., Moorjani, P., Rai, N. et al. The promise of discovering population-specific disease-associated genes in South Asia. Nat Genet 49, 1403–1407 (2017). https://doi.org/10.1038/ng.3917	521897
Box1_B9.HO	Agarwal	-0.0414	-0.0216	0.0453	-0.0015	0.0135	-0.0026	Cline	Projected	NakatsukaNatureGenetics2017	Nakatsuka, N., Moorjani, P., Rai, N. et al. The promise of discovering population-specific disease-associated genes in South Asia. Nat Genet 49, 1403–1407 (2017). https://doi.org/10.1038/ng.3917	521937
Box2_B18.HO	Agarwal	-0.0407	-0.0263	0.0478	-0.0037	0.0179	0.0015	Cline	Projected	NakatsukaNatureGenetics2017	Nakatsuka, N., Moorjani, P., Rai, N. et al. The promise of discovering population-specific disease-associated genes in South Asia. Nat Genet 49, 1403–1407 (2017). https://doi.org/10.1038/ng.3917	521948
Box2_B22.HO	Agarwal	-0.0409	-0.0188	0.0417	-0.0026	0.0132	-0.0006	Cline	Projected	NakatsukaNatureGenetics2017	Nakatsuka, N., Moorjani, P., Rai, N. et al. The promise of discovering population-specific disease-associated genes in South Asia. Nat Genet 49, 1403–1407 (2017). https://doi.org/10.1038/ng.3917	521989
Box2_B11.HO	Agarwal	-0.0405	-0.0196	0.0436	-0.0041	0.0153	-0.0013	Cline	Projected	NakatsukaNatureGenetics2017	Nakatsuka, N., Moorjani, P., Rai, N. et al. The promise of discovering population-specific disease-associated genes in South Asia. Nat Genet 49, 1403–1407 (2017). https://doi.org/10.1038/ng.3917	522121
Box2_B24.HO	Agarwal	-0.0401	-0.0163	0.0423	-0.0004	0.0149	-0.002	Cline	Projected	NakatsukaNatureGenetics2017	Nakatsuka, N., Moorjani, P., Rai, N. et al. The promise of discovering population-specific disease-associated genes in South Asia. Nat Genet 49, 1403–1407 (2017). https://doi.org/10.1038/ng.3917	522274
Box1_B1.HO	Agarwal	-0.0403	-0.0211	0.0459	-0.0019	0.0149	0.001	Cline	Projected	NakatsukaNatureGenetics2017	Nakatsuka, N., Moorjani, P., Rai, N. et al. The promise of discovering population-specific disease-associated genes in South Asia. Nat Genet 49, 1403–1407 (2017). https://doi.org/10.1038/ng.3917	522275
Box2_B26.HO	Agarwal	-0.038	-0.0215	0.0469	-0.001	0.0159	-0.0002	Cline	Projected	NakatsukaNatureGenetics2017	Nakatsuka, N., Moorjani, P., Rai, N. et al. The promise of discovering population-specific disease-associated genes in South Asia. Nat Genet 49, 1403–1407 (2017). https://doi.org/10.1038/ng.3917	522358
Box2_B21.HO	Agarwal	-0.0402	-0.0224	0.0503	0.0022	0.0156	0.0008	Cline	Projected	NakatsukaNatureGenetics2017	Nakatsuka, N., Moorjani, P., Rai, N. et al. The promise of discovering population-specific disease-associated genes in South Asia. Nat Genet 49, 1403–1407 (2017). https://doi.org/10.1038/ng.3917	522447
Box2_B14.HO	Agarwal	-0.0454	-0.0026	0.0346	-0.0026	0.0112	-0.0001	Cline	Projected	NakatsukaNatureGenetics2017	Nakatsuka, N., Moorjani, P., Rai, N. et al. The promise of discovering population-specific disease-associated genes in South Asia. Nat Genet 49, 1403–1407 (2017). https://doi.org/10.1038/ng.3917	522492
Box1_B8.HO	Agarwal	-0.0399	-0.0216	0.048	-0.0014	0.0154	0.0011	Cline	Projected	NakatsukaNatureGenetics2017	Nakatsuka, N., Moorjani, P., Rai, N. et al. The promise of discovering population-specific disease-associated genes in South Asia. Nat Genet 49, 1403–1407 (2017). https://doi.org/10.1038/ng.3917	522513
Box2_B13.HO	Agarwal	-0.0396	-0.0222	0.0447	-0.0026	0.0148	-0.0013	Cline	Projected	NakatsukaNatureGenetics2017	Nakatsuka, N., Moorjani, P., Rai, N. et al. The promise of discovering population-specific disease-associated genes in South Asia. Nat Genet 49, 1403–1407 (2017). https://doi.org/10.1038/ng.3917	522751
Box1_B4.HO	Agarwal	-0.0416	-0.0181	0.0495	-0.0025	0.0161	-0.0004	Cline	Projected	NakatsukaNatureGenetics2017	Nakatsuka, N., Moorjani, P., Rai, N. et al. The promise of discovering population-specific disease-associated genes in South Asia. Nat Genet 49, 1403–1407 (2017). https://doi.org/10.1038/ng.3917	523189
Box1_B10.HO	Agarwal	-0.0388	-0.0264	0.0527	0.0003	0.0145	0.001	Cline	Projected	NakatsukaNatureGenetics2017	Nakatsuka, N., Moorjani, P., Rai, N. et al. The promise of discovering population-specific disease-associated genes in South Asia. Nat Genet 49, 1403–1407 (2017). https://doi.org/10.1038/ng.3917	523313
Box2_B20.HO	Agarwal	-0.0391	-0.0231	0.046	-0.0022	0.0151	-0.0019	Cline	Projected	NakatsukaNatureGenetics2017	Nakatsuka, N., Moorjani, P., Rai, N. et al. The promise of discovering population-specific disease-associated genes in South Asia. Nat Genet 49, 1403–1407 (2017). https://doi.org/10.1038/ng.3917	523325
Box2_B39.HO	Agarwal	-0.0401	-0.0233	0.0506	-0.001	0.0162	-0.0012	Cline	Projected	NakatsukaNatureGenetics2017	Nakatsuka, N., Moorjani, P., Rai, N. et al. The promise of discovering population-specific disease-associated genes in South Asia. Nat Genet 49, 1403–1407 (2017). https://doi.org/10.1038/ng.3917	523360
Box1_B6.HO	Agarwal	-0.0395	-0.0222	0.0499	-0.0034	0.0155	0.0012	Cline	Projected	NakatsukaNatureGenetics2017	Nakatsuka, N., Moorjani, P., Rai, N. et al. The promise of discovering population-specific disease-associated genes in South Asia. Nat Genet 49, 1403–1407 (2017). https://doi.org/10.1038/ng.3917	523723
Box2_B33.HO	Agarwal	-0.0392	-0.023	0.0505	-0.0027	0.0177	-0.0033	Cline	Projected	NakatsukaNatureGenetics2017	Nakatsuka, N., Moorjani, P., Rai, N. et al. The promise of discovering population-specific disease-associated genes in South Asia. Nat Genet 49, 1403–1407 (2017). https://doi.org/10.1038/ng.3917	523998
stockplate13_D9.HO	Ansari	-0.0389	-0.0242	0.0473	-0.005	0.0169	-0.0009	Cline	Projected	NakatsukaNatureGenetics2017	Nakatsuka, N., Moorjani, P., Rai, N. et al. The promise of discovering population-specific disease-associated genes in South Asia. Nat Genet 49, 1403–1407 (2017). https://doi.org/10.1038/ng.3917	564614
stockplate13_D7.HO	Ansari	-0.0388	-0.0242	0.0457	-0.0031	0.0141	0.001	Cline	Projected	NakatsukaNatureGenetics2017	Nakatsuka, N., Moorjani, P., Rai, N. et al. The promise of discovering population-specific disease-associated genes in South Asia. Nat Genet 49, 1403–1407 (2017). https://doi.org/10.1038/ng.3917	564752
stockplate13_D6.HO	Ansari	-0.0388	-0.0235	0.0474	-0.0015	0.0176	-0.0008	Cline	Projected	NakatsukaNatureGenetics2017	Nakatsuka, N., Moorjani, P., Rai, N. et al. The promise of discovering population-specific disease-associated genes in South Asia. Nat Genet 49, 1403–1407 (2017). https://doi.org/10.1038/ng.3917	565446
stockplate13_D8.HO	Ansari	-0.0387	-0.0202	0.0459	-0.0053	0.0158	0.0007	Cline	Projected	NakatsukaNatureGenetics2017	Nakatsuka, N., Moorjani, P., Rai, N. et al. The promise of discovering population-specific disease-associated genes in South Asia. Nat Genet 49, 1403–1407 (2017). https://doi.org/10.1038/ng.3917	565547
stockplate13_D5.HO	Ansari	-0.0373	-0.0211	0.0396	-0.0004	0.0139	-0.0014	Cline	Projected	NakatsukaNatureGenetics2017	Nakatsuka, N., Moorjani, P., Rai, N. et al. The promise of discovering population-specific disease-associated genes in South Asia. Nat Genet 49, 1403–1407 (2017). https://doi.org/10.1038/ng.3917	565609
CCMB_PL_7_16.HO	Arunthathiyar1-1	-0.0314	-0.0462	0.0493	-0.0012	0.015	0.002	Cline	Projected	NakatsukaNatureGenetics2017	Nakatsuka, N., Moorjani, P., Rai, N. et al. The promise of discovering population-specific disease-associated genes in South Asia. Nat Genet 49, 1403–1407 (2017). https://doi.org/10.1038/ng.3917	520016
CCMB_PL_7_11.HO	Arunthathiyar1-1	-0.0299	-0.0413	0.0503	-0.0001	0.0102	-0.0012	Cline	Projected	NakatsukaNatureGenetics2017	Nakatsuka, N., Moorjani, P., Rai, N. et al. The promise of discovering population-specific disease-associated genes in South Asia. Nat Genet 49, 1403–1407 (2017). https://doi.org/10.1038/ng.3917	520240
CCMB_PL_7_10.HO	Arunthathiyar1-1	-0.0323	-0.0433	0.0517	-0.0034	0.0114	0.0015	Cline	Projected	NakatsukaNatureGenetics2017	Nakatsuka, N., Moorjani, P., Rai, N. et al. The promise of discovering population-specific disease-associated genes in South Asia. Nat Genet 49, 1403–1407 (2017). https://doi.org/10.1038/ng.3917	520449
CCMB_PL_7_19.HO	Arunthathiyar1-1	-0.0311	-0.0486	0.0524	-0.0011	0.0132	-0.0015	Cline	Projected	NakatsukaNatureGenetics2017	Nakatsuka, N., Moorjani, P., Rai, N. et al. The promise of discovering population-specific disease-associated genes in South Asia. Nat Genet 49, 1403–1407 (2017). https://doi.org/10.1038/ng.3917	521274
CCMB_PL_7_5.HO	Arunthathiyar1-1	-0.031	-0.0441	0.0534	-0.0005	0.0134	0.0003	Cline	Projected	NakatsukaNatureGenetics2017	Nakatsuka, N., Moorjani, P., Rai, N. et al. The promise of discovering population-specific disease-associated genes in South Asia. Nat Genet 49, 1403–1407 (2017). https://doi.org/10.1038/ng.3917	521501
CCMB_PL_7_8.HO	Arunthathiyar1-1	-0.032	-0.0476	0.0512	-0.0034	0.0129	0.0011	Cline	Projected	NakatsukaNatureGenetics2017	Nakatsuka, N., Moorjani, P., Rai, N. et al. The promise of discovering population-specific disease-associated genes in South Asia. Nat Genet 49, 1403–1407 (2017). https://doi.org/10.1038/ng.3917	521739
CCMB_PL_7_17.HO	Arunthathiyar1-1	-0.0314	-0.0437	0.0555	-0.001	0.0162	0.0013	Cline	Projected	NakatsukaNatureGenetics2017	Nakatsuka, N., Moorjani, P., Rai, N. et al. The promise of discovering population-specific disease-associated genes in South Asia. Nat Genet 49, 1403–1407 (2017). https://doi.org/10.1038/ng.3917	522121
CCMB_PL_7_3.HO	Arunthathiyar1-1	-0.0297	-0.0447	0.0535	0.0007	0.0138	-0.0023	Cline	Projected	NakatsukaNatureGenetics2017	Nakatsuka, N., Moorjani, P., Rai, N. et al. The promise of discovering population-specific disease-associated genes in South Asia. Nat Genet 49, 1403–1407 (2017). https://doi.org/10.1038/ng.3917	522356
CCMB_PL_7_18.HO	Arunthathiyar1-1	-0.0313	-0.043	0.0539	-0.0027	0.0125	-0.0006	Cline	Projected	NakatsukaNatureGenetics2017	Nakatsuka, N., Moorjani, P., Rai, N. et al. The promise of discovering population-specific disease-associated genes in South Asia. Nat Genet 49, 1403–1407 (2017). https://doi.org/10.1038/ng.3917	522593
CCMB_PL_7_6.HO	Arunthathiyar1-1	-0.0315	-0.0429	0.0516	-0.0035	0.0132	0.0009	Cline	Projected	NakatsukaNatureGenetics2017	Nakatsuka, N., Moorjani, P., Rai, N. et al. The promise of discovering population-specific disease-associated genes in South Asia. Nat Genet 49, 1403–1407 (2017). https://doi.org/10.1038/ng.3917	522723
CCMB_PL_7_15.HO	Arunthathiyar1-1	-0.0317	-0.0437	0.0576	-0.004	0.0192	0.001	Cline	Projected	NakatsukaNatureGenetics2017	Nakatsuka, N., Moorjani, P., Rai, N. et al. The promise of discovering population-specific disease-associated genes in South Asia. Nat Genet 49, 1403–1407 (2017). https://doi.org/10.1038/ng.3917	522726
CCMB_PL_7_4.HO	Arunthathiyar1-1	-0.0317	-0.0451	0.051	-0.0042	0.0128	0.0001	Cline	Projected	NakatsukaNatureGenetics2017	Nakatsuka, N., Moorjani, P., Rai, N. et al. The promise of discovering population-specific disease-associated genes in South Asia. Nat Genet 49, 1403–1407 (2017). https://doi.org/10.1038/ng.3917	523421
CCMB_PL_7_14.HO	Arunthathiyar1-1	-0.0315	-0.045	0.0513	-0.0037	0.0161	-0.0012	Cline	Projected	NakatsukaNatureGenetics2017	Nakatsuka, N., Moorjani, P., Rai, N. et al. The promise of discovering population-specific disease-associated genes in South Asia. Nat Genet 49, 1403–1407 (2017). https://doi.org/10.1038/ng.3917	523492
CCMB_PL_7_7.HO	Arunthathiyar1-1	-0.0318	-0.0459	0.0525	-0.0019	0.0134	0.0016	Cline	Projected	NakatsukaNatureGenetics2017	Nakatsuka, N., Moorjani, P., Rai, N. et al. The promise of discovering population-specific disease-associated genes in South Asia. Nat Genet 49, 1403–1407 (2017). https://doi.org/10.1038/ng.3917	523633
CCMB_PL_7_2.HO	Arunthathiyar1-1	-0.0311	-0.0447	0.0521	-0.0012	0.0117	0.0011	Cline	Projected	NakatsukaNatureGenetics2017	Nakatsuka, N., Moorjani, P., Rai, N. et al. The promise of discovering population-specific disease-associated genes in South Asia. Nat Genet 49, 1403–1407 (2017). https://doi.org/10.1038/ng.3917	524048
stockplate16_C10.HO	Arunthathiyar1-1	-0.0305	-0.044	0.0551	-0.0008	0.0175	-0.0015	Cline	Projected	NakatsukaNatureGenetics2017	Nakatsuka, N., Moorjani, P., Rai, N. et al. The promise of discovering population-specific disease-associated genes in South Asia. Nat Genet 49, 1403–1407 (2017). https://doi.org/10.1038/ng.3917	565677
CCMB_PL_7_12.HO	Arunthathiyar2-2	-0.035	-0.0334	0.0507	-0.0036	0.0167	0.0005	Cline	Projected	NakatsukaNatureGenetics2017	Nakatsuka, N., Moorjani, P., Rai, N. et al. The promise of discovering population-specific disease-associated genes in South Asia. Nat Genet 49, 1403–1407 (2017). https://doi.org/10.1038/ng.3917	521822
stockplate8_G4.HO	Arunthathiyar2-2	-0.0373	-0.0332	0.0505	-0.0029	0.0126	0.0009	Cline	Projected	NakatsukaNatureGenetics2017	Nakatsuka, N., Moorjani, P., Rai, N. et al. The promise of discovering population-specific disease-associated genes in South Asia. Nat Genet 49, 1403–1407 (2017). https://doi.org/10.1038/ng.3917	564407
stockplate8_G7.HO	Arunthathiyar2-2	-0.036	-0.0315	0.0535	-0.0031	0.0138	-0.0005	Cline	Projected	NakatsukaNatureGenetics2017	Nakatsuka, N., Moorjani, P., Rai, N. et al. The promise of discovering population-specific disease-associated genes in South Asia. Nat Genet 49, 1403–1407 (2017). https://doi.org/10.1038/ng.3917	564816
stockplate8_G5.HO	Arunthathiyar2-2	-0.0346	-0.0337	0.0495	-0.0027	0.0161	0.0017	Cline	Projected	NakatsukaNatureGenetics2017	Nakatsuka, N., Moorjani, P., Rai, N. et al. The promise of discovering population-specific disease-associated genes in South Asia. Nat Genet 49, 1403–1407 (2017). https://doi.org/10.1038/ng.3917	565589
stockplate8_G8.HO	Arunthathiyar2-2	-0.0369	-0.0331	0.0518	-0.0008	0.0159	0.0012	Cline	Projected	NakatsukaNatureGenetics2017	Nakatsuka, N., Moorjani, P., Rai, N. et al. The promise of discovering population-specific disease-associated genes in South Asia. Nat Genet 49, 1403–1407 (2017). https://doi.org/10.1038/ng.3917	565675
stockplate3_G7.HO	Backward_Caste	-0.043	-0.0101	0.0383	-0.0021	0.0134	-0.0017	Cline	Projected	NakatsukaNatureGenetics2017	Nakatsuka, N., Moorjani, P., Rai, N. et al. The promise of discovering population-specific disease-associated genes in South Asia. Nat Genet 49, 1403–1407 (2017). https://doi.org/10.1038/ng.3917	562853
stockplate3_G9.HO	Backward_Caste	-0.0449	-0.0073	0.0384	-0.0003	0.0118	0.0018	Cline	Projected	NakatsukaNatureGenetics2017	Nakatsuka, N., Moorjani, P., Rai, N. et al. The promise of discovering population-specific disease-associated genes in South Asia. Nat Genet 49, 1403–1407 (2017). https://doi.org/10.1038/ng.3917	563578
stockplate3_G6.HO	Backward_Caste	-0.0391	-0.0226	0.0494	-0.0032	0.0152	-0.0037	Cline	Projected	NakatsukaNatureGenetics2017	Nakatsuka, N., Moorjani, P., Rai, N. et al. The promise of discovering population-specific disease-associated genes in South Asia. Nat Genet 49, 1403–1407 (2017). https://doi.org/10.1038/ng.3917	564591
stockplate3_G10.HO	Backward_Caste	-0.0368	-0.0221	0.0474	-0.0012	0.016	-0.0021	Cline	Projected	NakatsukaNatureGenetics2017	Nakatsuka, N., Moorjani, P., Rai, N. et al. The promise of discovering population-specific disease-associated genes in South Asia. Nat Genet 49, 1403–1407 (2017). https://doi.org/10.1038/ng.3917	565051
stockplate3_G8.HO	Backward_Caste	-0.0448	-0.0064	0.0387	-0.0004	0.0149	-0.0013	Cline	Projected	NakatsukaNatureGenetics2017	Nakatsuka, N., Moorjani, P., Rai, N. et al. The promise of discovering population-specific disease-associated genes in South Asia. Nat Genet 49, 1403–1407 (2017). https://doi.org/10.1038/ng.3917	565188
Ba48.HO	Bahun	-0.0411	-0.0025	0.0359	-0.0009	0.0151	-0.0019	Cline	Projected	WangNature2021	Wang, CC., Yeh, HY., Popov, A.N. et al. Genomic insights into the formation of human populations in East Asia. Nature 591, 413–419 (2021). https://doi.org/10.1038/s41586-021-03336-2	577580
stockplate13_D11.HO	Baiswar	-0.038	-0.0293	0.0494	-0.0011	0.01	0.0022	Cline	Projected	NakatsukaNatureGenetics2017	Nakatsuka, N., Moorjani, P., Rai, N. et al. The promise of discovering population-specific disease-associated genes in South Asia. Nat Genet 49, 1403–1407 (2017). https://doi.org/10.1038/ng.3917	554979
stockplate13_E2.HO	Baiswar	-0.0369	-0.0262	0.0525	0.0003	0.0177	0	Cline	Projected	NakatsukaNatureGenetics2017	Nakatsuka, N., Moorjani, P., Rai, N. et al. The promise of discovering population-specific disease-associated genes in South Asia. Nat Genet 49, 1403–1407 (2017). https://doi.org/10.1038/ng.3917	562584
stockplate13_D12.HO	Baiswar	-0.0387	-0.026	0.0491	-0.0011	0.017	-0.0018	Cline	Projected	NakatsukaNatureGenetics2017	Nakatsuka, N., Moorjani, P., Rai, N. et al. The promise of discovering population-specific disease-associated genes in South Asia. Nat Genet 49, 1403–1407 (2017). https://doi.org/10.1038/ng.3917	565018
stockplate13_D10.HO	Baiswar	-0.0383	-0.0251	0.0478	-0.001	0.0148	-0.0021	Cline	Projected	NakatsukaNatureGenetics2017	Nakatsuka, N., Moorjani, P., Rai, N. et al. The promise of discovering population-specific disease-associated genes in South Asia. Nat Genet 49, 1403–1407 (2017). https://doi.org/10.1038/ng.3917	565542
stockplate13_E1.HO	Baiswar	-0.0376	-0.0256	0.0516	-0.005	0.0172	0.0019	Cline	Projected	NakatsukaNatureGenetics2017	Nakatsuka, N., Moorjani, P., Rai, N. et al. The promise of discovering population-specific disease-associated genes in South Asia. Nat Genet 49, 1403–1407 (2017). https://doi.org/10.1038/ng.3917	565663
HGDP00088.HO	Balochi	-0.0544	0.015	0.0244	-0.002	0.0094	0.002	Cline	Projected	PattersonGenetics2012	Nick Patterson, Priya Moorjani, Yontao Luo, Swapan Mallick, Nadin Rohland, Yiping Zhan, Teri Genschoreck, Teresa Webster, David Reich, Ancient Admixture in Human History, Genetics, Volume 192, Issue 3, 1 November 2012, Pages 1065–1093, https://doi.org/10.1534/genetics.112.145037	570144
HGDP00090.HO	Balochi	-0.052	0.0063	0.0323	-0.0013	0.0175	-0.0012	Cline	Projected	PattersonGenetics2012	Nick Patterson, Priya Moorjani, Yontao Luo, Swapan Mallick, Nadin Rohland, Yiping Zhan, Teri Genschoreck, Teresa Webster, David Reich, Ancient Admixture in Human History, Genetics, Volume 192, Issue 3, 1 November 2012, Pages 1065–1093, https://doi.org/10.1534/genetics.112.145037	575383
HGDP00078.HO	Balochi	-0.0548	0.0169	0.0238	-0.0012	0.0101	0.0004	Cline	Projected	PattersonGenetics2012	Nick Patterson, Priya Moorjani, Yontao Luo, Swapan Mallick, Nadin Rohland, Yiping Zhan, Teri Genschoreck, Teresa Webster, David Reich, Ancient Admixture in Human History, Genetics, Volume 192, Issue 3, 1 November 2012, Pages 1065–1093, https://doi.org/10.1534/genetics.112.145037	576880
HGDP00098.HO	Balochi	-0.0538	0.0088	0.0285	0.0005	0.0116	-0.0002	Cline	Projected	PattersonGenetics2012	Nick Patterson, Priya Moorjani, Yontao Luo, Swapan Mallick, Nadin Rohland, Yiping Zhan, Teri Genschoreck, Teresa Webster, David Reich, Ancient Admixture in Human History, Genetics, Volume 192, Issue 3, 1 November 2012, Pages 1065–1093, https://doi.org/10.1534/genetics.112.145037	577661
HGDP00064.HO	Balochi	-0.0556	0.0192	0.0238	-0.0021	0.0122	0.0017	Cline	Projected	PattersonGenetics2012	Nick Patterson, Priya Moorjani, Yontao Luo, Swapan Mallick, Nadin Rohland, Yiping Zhan, Teri Genschoreck, Teresa Webster, David Reich, Ancient Admixture in Human History, Genetics, Volume 192, Issue 3, 1 November 2012, Pages 1065–1093, https://doi.org/10.1534/genetics.112.145037	577711
HGDP00082.HO	Balochi	-0.054	0.0167	0.0239	-0.0016	0.0135	0.0019	Cline	Projected	PattersonGenetics2012	Nick Patterson, Priya Moorjani, Yontao Luo, Swapan Mallick, Nadin Rohland, Yiping Zhan, Teri Genschoreck, Teresa Webster, David Reich, Ancient Admixture in Human History, Genetics, Volume 192, Issue 3, 1 November 2012, Pages 1065–1093, https://doi.org/10.1534/genetics.112.145037	577722
HGDP00052.HO	Balochi	-0.0551	0.0149	0.0282	-0.0026	0.0151	0.0001	Cline	Projected	PattersonGenetics2012	Nick Patterson, Priya Moorjani, Yontao Luo, Swapan Mallick, Nadin Rohland, Yiping Zhan, Teri Genschoreck, Teresa Webster, David Reich, Ancient Admixture in Human History, Genetics, Volume 192, Issue 3, 1 November 2012, Pages 1065–1093, https://doi.org/10.1534/genetics.112.145037	578465
HGDP00056.HO	Balochi	-0.0498	0.0042	0.0325	0.0022	0.0137	0	Cline	Projected	PattersonGenetics2012	Nick Patterson, Priya Moorjani, Yontao Luo, Swapan Mallick, Nadin Rohland, Yiping Zhan, Teri Genschoreck, Teresa Webster, David Reich, Ancient Admixture in Human History, Genetics, Volume 192, Issue 3, 1 November 2012, Pages 1065–1093, https://doi.org/10.1534/genetics.112.145037	578733
HGDP00062.HO	Balochi	-0.0558	0.0169	0.0254	-0.0003	0.0121	-0.0027	Cline	Projected	PattersonGenetics2012	Nick Patterson, Priya Moorjani, Yontao Luo, Swapan Mallick, Nadin Rohland, Yiping Zhan, Teri Genschoreck, Teresa Webster, David Reich, Ancient Admixture in Human History, Genetics, Volume 192, Issue 3, 1 November 2012, Pages 1065–1093, https://doi.org/10.1534/genetics.112.145037	578746
HGDP00096.HO	Balochi	-0.0541	0.0101	0.034	-0.0034	0.0142	0.0014	Cline	Projected	PattersonGenetics2012	Nick Patterson, Priya Moorjani, Yontao Luo, Swapan Mallick, Nadin Rohland, Yiping Zhan, Teri Genschoreck, Teresa Webster, David Reich, Ancient Admixture in Human History, Genetics, Volume 192, Issue 3, 1 November 2012, Pages 1065–1093, https://doi.org/10.1534/genetics.112.145037	578804
HGDP00080.HO	Balochi	-0.0549	0.0133	0.0258	-0.0019	0.0129	-0.0011	Cline	Projected	PattersonGenetics2012	Nick Patterson, Priya Moorjani, Yontao Luo, Swapan Mallick, Nadin Rohland, Yiping Zhan, Teri Genschoreck, Teresa Webster, David Reich, Ancient Admixture in Human History, Genetics, Volume 192, Issue 3, 1 November 2012, Pages 1065–1093, https://doi.org/10.1534/genetics.112.145037	578818
HGDP00074.HO	Balochi	-0.0554	0.014	0.0282	-0.0007	0.0133	0.0003	Cline	Projected	PattersonGenetics2012	Nick Patterson, Priya Moorjani, Yontao Luo, Swapan Mallick, Nadin Rohland, Yiping Zhan, Teri Genschoreck, Teresa Webster, David Reich, Ancient Admixture in Human History, Genetics, Volume 192, Issue 3, 1 November 2012, Pages 1065–1093, https://doi.org/10.1534/genetics.112.145037	578861
HGDP00086.HO	Balochi	-0.0551	0.0141	0.0304	-0.0024	0.0113	-0.0015	Cline	Projected	PattersonGenetics2012	Nick Patterson, Priya Moorjani, Yontao Luo, Swapan Mallick, Nadin Rohland, Yiping Zhan, Teri Genschoreck, Teresa Webster, David Reich, Ancient Admixture in Human History, Genetics, Volume 192, Issue 3, 1 November 2012, Pages 1065–1093, https://doi.org/10.1534/genetics.112.145037	578862
HGDP00094.HO	Balochi	-0.0534	0.0106	0.0286	-0.0022	0.0133	-0.0033	Cline	Projected	PattersonGenetics2012	Nick Patterson, Priya Moorjani, Yontao Luo, Swapan Mallick, Nadin Rohland, Yiping Zhan, Teri Genschoreck, Teresa Webster, David Reich, Ancient Admixture in Human History, Genetics, Volume 192, Issue 3, 1 November 2012, Pages 1065–1093, https://doi.org/10.1534/genetics.112.145037	578862
HGDP00092.HO	Balochi	-0.0523	0.0079	0.0344	-0.0007	0.0161	0.0013	Cline	Projected	PattersonGenetics2012	Nick Patterson, Priya Moorjani, Yontao Luo, Swapan Mallick, Nadin Rohland, Yiping Zhan, Teri Genschoreck, Teresa Webster, David Reich, Ancient Admixture in Human History, Genetics, Volume 192, Issue 3, 1 November 2012, Pages 1065–1093, https://doi.org/10.1534/genetics.112.145037	578902
HGDP00066.HO	Balochi	-0.0538	0.0162	0.0295	0	0.0131	-0.004	Cline	Projected	PattersonGenetics2012	Nick Patterson, Priya Moorjani, Yontao Luo, Swapan Mallick, Nadin Rohland, Yiping Zhan, Teri Genschoreck, Teresa Webster, David Reich, Ancient Admixture in Human History, Genetics, Volume 192, Issue 3, 1 November 2012, Pages 1065–1093, https://doi.org/10.1534/genetics.112.145037	579034
HGDP00058.HO	Balochi	-0.0531	0.0094	0.0315	0	0.015	-0.0021	Cline	Projected	PattersonGenetics2012	Nick Patterson, Priya Moorjani, Yontao Luo, Swapan Mallick, Nadin Rohland, Yiping Zhan, Teri Genschoreck, Teresa Webster, David Reich, Ancient Admixture in Human History, Genetics, Volume 192, Issue 3, 1 November 2012, Pages 1065–1093, https://doi.org/10.1534/genetics.112.145037	579108
HGDP00054.HO	Balochi	-0.0576	0.018	0.029	0.0008	0.0115	-0.0002	Cline	Projected	PattersonGenetics2012	Nick Patterson, Priya Moorjani, Yontao Luo, Swapan Mallick, Nadin Rohland, Yiping Zhan, Teri Genschoreck, Teresa Webster, David Reich, Ancient Admixture in Human History, Genetics, Volume 192, Issue 3, 1 November 2012, Pages 1065–1093, https://doi.org/10.1534/genetics.112.145037	579122
HGDP00068.HO	Balochi-o	-0.0493	0.014	0.0223	-0.0036	0.01	-0.0001	Cline	Projected	PattersonGenetics2012	Nick Patterson, Priya Moorjani, Yontao Luo, Swapan Mallick, Nadin Rohland, Yiping Zhan, Teri Genschoreck, Teresa Webster, David Reich, Ancient Admixture in Human History, Genetics, Volume 192, Issue 3, 1 November 2012, Pages 1065–1093, https://doi.org/10.1534/genetics.112.145037	575840
stockplate13_F12.HO	Baniya_Haryana	-0.0395	-0.0245	0.0497	-0.0018	0.0172	0.0018	Cline	Projected	NakatsukaNatureGenetics2017	Nakatsuka, N., Moorjani, P., Rai, N. et al. The promise of discovering population-specific disease-associated genes in South Asia. Nat Genet 49, 1403–1407 (2017). https://doi.org/10.1038/ng.3917	561447
stockplate3_G4.HO	Baniya_Haryana	-0.0492	0.0019	0.0347	-0.0018	0.0176	-0.0018	Cline	Projected	NakatsukaNatureGenetics2017	Nakatsuka, N., Moorjani, P., Rai, N. et al. The promise of discovering population-specific disease-associated genes in South Asia. Nat Genet 49, 1403–1407 (2017). https://doi.org/10.1038/ng.3917	563836
stockplate3_G3.HO	Baniya_Haryana	-0.0483	0.0049	0.0318	-0.0018	0.0115	-0.0008	Cline	Projected	NakatsukaNatureGenetics2017	Nakatsuka, N., Moorjani, P., Rai, N. et al. The promise of discovering population-specific disease-associated genes in South Asia. Nat Genet 49, 1403–1407 (2017). https://doi.org/10.1038/ng.3917	564961
stockplate3_G1.HO	Baniya_Haryana	-0.0398	-0.0227	0.0502	-0.0014	0.0177	-0.0014	Cline	Projected	NakatsukaNatureGenetics2017	Nakatsuka, N., Moorjani, P., Rai, N. et al. The promise of discovering population-specific disease-associated genes in South Asia. Nat Genet 49, 1403–1407 (2017). https://doi.org/10.1038/ng.3917	565303
stockplate3_G5.HO	Baniya_Haryana	-0.0405	-0.0237	0.0479	-0.0009	0.0167	-0.0028	Cline	Projected	NakatsukaNatureGenetics2017	Nakatsuka, N., Moorjani, P., Rai, N. et al. The promise of discovering population-specific disease-associated genes in South Asia. Nat Genet 49, 1403–1407 (2017). https://doi.org/10.1038/ng.3917	565641
CCMB_PL_7_23.HO	Baniya_UP	-0.0394	-0.0249	0.0466	-0.0029	0.0135	0.0034	Cline	Projected	NakatsukaNatureGenetics2017	Nakatsuka, N., Moorjani, P., Rai, N. et al. The promise of discovering population-specific disease-associated genes in South Asia. Nat Genet 49, 1403–1407 (2017). https://doi.org/10.1038/ng.3917	517887
CCMB_PL_7_24.HO	Baniya_UP	-0.0394	-0.0245	0.0489	-0.0053	0.0172	0.002	Cline	Projected	NakatsukaNatureGenetics2017	Nakatsuka, N., Moorjani, P., Rai, N. et al. The promise of discovering population-specific disease-associated genes in South Asia. Nat Genet 49, 1403–1407 (2017). https://doi.org/10.1038/ng.3917	522440
CCMB_PL_7_25.HO	Baniya_UP	-0.0393	-0.0236	0.0485	-0.0023	0.0161	0.0004	Cline	Projected	NakatsukaNatureGenetics2017	Nakatsuka, N., Moorjani, P., Rai, N. et al. The promise of discovering population-specific disease-associated genes in South Asia. Nat Genet 49, 1403–1407 (2017). https://doi.org/10.1038/ng.3917	523577
stockplate13_G1.HO	Baniya_UP	-0.0407	-0.0228	0.0498	-0.0013	0.0143	-0.0012	Cline	Projected	NakatsukaNatureGenetics2017	Nakatsuka, N., Moorjani, P., Rai, N. et al. The promise of discovering population-specific disease-associated genes in South Asia. Nat Genet 49, 1403–1407 (2017). https://doi.org/10.1038/ng.3917	563939
stockplate13_F11.HO	Baniya_UP	-0.0406	-0.0225	0.0487	-0.0005	0.0147	-0.0019	Cline	Projected	NakatsukaNatureGenetics2017	Nakatsuka, N., Moorjani, P., Rai, N. et al. The promise of discovering population-specific disease-associated genes in South Asia. Nat Genet 49, 1403–1407 (2017). https://doi.org/10.1038/ng.3917	565145
stockplate13_F9.HO	Baniya_UP	-0.0374	-0.0277	0.0528	-0.0019	0.0137	-0.0016	Cline	Projected	NakatsukaNatureGenetics2017	Nakatsuka, N., Moorjani, P., Rai, N. et al. The promise of discovering population-specific disease-associated genes in South Asia. Nat Genet 49, 1403–1407 (2017). https://doi.org/10.1038/ng.3917	565587
stockplate13_F10.HO	Baniya_UP	-0.0391	-0.0216	0.0449	-0.0005	0.0168	0.003	Cline	Projected	NakatsukaNatureGenetics2017	Nakatsuka, N., Moorjani, P., Rai, N. et al. The promise of discovering population-specific disease-associated genes in South Asia. Nat Genet 49, 1403–1407 (2017). https://doi.org/10.1038/ng.3917	565610
stockplate13_A1.HO	Barela	-0.034	-0.039	0.0538	-0.0023	0.0178	-0.0003	Cline	Projected	NakatsukaNatureGenetics2017	Nakatsuka, N., Moorjani, P., Rai, N. et al. The promise of discovering population-specific disease-associated genes in South Asia. Nat Genet 49, 1403–1407 (2017). https://doi.org/10.1038/ng.3917	559292
stockplate13_A2.HO	Barela	-0.0325	-0.0393	0.0545	-0.0021	0.0143	-0.0025	Cline	Projected	NakatsukaNatureGenetics2017	Nakatsuka, N., Moorjani, P., Rai, N. et al. The promise of discovering population-specific disease-associated genes in South Asia. Nat Genet 49, 1403–1407 (2017). https://doi.org/10.1038/ng.3917	564392
stockplate13_A3.HO	Barela	-0.0321	-0.0418	0.0533	-0.0022	0.0156	-0.0029	Cline	Projected	NakatsukaNatureGenetics2017	Nakatsuka, N., Moorjani, P., Rai, N. et al. The promise of discovering population-specific disease-associated genes in South Asia. Nat Genet 49, 1403–1407 (2017). https://doi.org/10.1038/ng.3917	565490
stockplate2_E12.HO	Bene_Ephraim	-0.0322	-0.0437	0.055	-0.0022	0.0162	0.0026	Cline	Projected	NakatsukaNatureGenetics2017	Nakatsuka, N., Moorjani, P., Rai, N. et al. The promise of discovering population-specific disease-associated genes in South Asia. Nat Genet 49, 1403–1407 (2017). https://doi.org/10.1038/ng.3917	563773
stockplate2_E11.HO	Bene_Ephraim	-0.0315	-0.0444	0.0536	-0.002	0.015	-0.0015	Cline	Projected	NakatsukaNatureGenetics2017	Nakatsuka, N., Moorjani, P., Rai, N. et al. The promise of discovering population-specific disease-associated genes in South Asia. Nat Genet 49, 1403–1407 (2017). https://doi.org/10.1038/ng.3917	564479
stockplate2_E10.HO	Bene_Ephraim	-0.0315	-0.0471	0.0547	-0.0036	0.0179	-0.0003	Cline	Projected	NakatsukaNatureGenetics2017	Nakatsuka, N., Moorjani, P., Rai, N. et al. The promise of discovering population-specific disease-associated genes in South Asia. Nat Genet 49, 1403–1407 (2017). https://doi.org/10.1038/ng.3917	565475
stockplate2_B3.HO	Bestha	-0.0359	-0.0363	0.0527	-0.0016	0.0062	0.0006	Cline	Projected	NakatsukaNatureGenetics2017	Nakatsuka, N., Moorjani, P., Rai, N. et al. The promise of discovering population-specific disease-associated genes in South Asia. Nat Genet 49, 1403–1407 (2017). https://doi.org/10.1038/ng.3917	552830
stockplate2_B2.HO	Bestha	-0.036	-0.0343	0.0513	-0.0008	0.0105	0	Cline	Projected	NakatsukaNatureGenetics2017	Nakatsuka, N., Moorjani, P., Rai, N. et al. The promise of discovering population-specific disease-associated genes in South Asia. Nat Genet 49, 1403–1407 (2017). https://doi.org/10.1038/ng.3917	560922
stockplate2_B1.HO	Bestha	-0.0348	-0.0348	0.0516	-0.002	0.0115	0.0017	Cline	Projected	NakatsukaNatureGenetics2017	Nakatsuka, N., Moorjani, P., Rai, N. et al. The promise of discovering population-specific disease-associated genes in South Asia. Nat Genet 49, 1403–1407 (2017). https://doi.org/10.1038/ng.3917	561607
stockplate2_A12.HO	Bestha	-0.0355	-0.0338	0.0515	-0.0011	0.0153	-0.001	Cline	Projected	NakatsukaNatureGenetics2017	Nakatsuka, N., Moorjani, P., Rai, N. et al. The promise of discovering population-specific disease-associated genes in South Asia. Nat Genet 49, 1403–1407 (2017). https://doi.org/10.1038/ng.3917	565564
stockplate15_B5.HO	Bestha	-0.0363	-0.0342	0.0533	-0.0012	0.0159	-0.0015	Cline	Projected	NakatsukaNatureGenetics2017	Nakatsuka, N., Moorjani, P., Rai, N. et al. The promise of discovering population-specific disease-associated genes in South Asia. Nat Genet 49, 1403–1407 (2017). https://doi.org/10.1038/ng.3917	565638
stockplate3_C9.HO	Bhil	-0.0347	-0.0364	0.0535	-0.0022	0.0161	0.0014	Cline	Projected	NakatsukaNatureGenetics2017	Nakatsuka, N., Moorjani, P., Rai, N. et al. The promise of discovering population-specific disease-associated genes in South Asia. Nat Genet 49, 1403–1407 (2017). https://doi.org/10.1038/ng.3917	563034
stockplate3_D11.HO	Bhil	-0.0359	-0.0368	0.0456	-0.0028	0.0134	-0.0012	Cline	Projected	NakatsukaNatureGenetics2017	Nakatsuka, N., Moorjani, P., Rai, N. et al. The promise of discovering population-specific disease-associated genes in South Asia. Nat Genet 49, 1403–1407 (2017). https://doi.org/10.1038/ng.3917	563228
stockplate3_C10.HO	Bhil	-0.0334	-0.0358	0.0441	-0.0004	0.0113	-0.0012	Cline	Projected	NakatsukaNatureGenetics2017	Nakatsuka, N., Moorjani, P., Rai, N. et al. The promise of discovering population-specific disease-associated genes in South Asia. Nat Genet 49, 1403–1407 (2017). https://doi.org/10.1038/ng.3917	563932
stockplate3_C11.HO	Bhil	-0.0349	-0.0371	0.0509	-0.0014	0.0142	-0.0016	Cline	Projected	NakatsukaNatureGenetics2017	Nakatsuka, N., Moorjani, P., Rai, N. et al. The promise of discovering population-specific disease-associated genes in South Asia. Nat Genet 49, 1403–1407 (2017). https://doi.org/10.1038/ng.3917	563972
stockplate3_D8.HO	Bhil	-0.0339	-0.0332	0.0526	-0.0018	0.0123	0.0011	Cline	Projected	NakatsukaNatureGenetics2017	Nakatsuka, N., Moorjani, P., Rai, N. et al. The promise of discovering population-specific disease-associated genes in South Asia. Nat Genet 49, 1403–1407 (2017). https://doi.org/10.1038/ng.3917	564502
stockplate3_D9.HO	Bhil	-0.0345	-0.0358	0.0497	-0.0008	0.0149	-0.0016	Cline	Projected	NakatsukaNatureGenetics2017	Nakatsuka, N., Moorjani, P., Rai, N. et al. The promise of discovering population-specific disease-associated genes in South Asia. Nat Genet 49, 1403–1407 (2017). https://doi.org/10.1038/ng.3917	564626
stockplate3_D10.HO	Bhil	-0.0347	-0.0365	0.0526	-0.0025	0.0132	-0.0016	Cline	Projected	NakatsukaNatureGenetics2017	Nakatsuka, N., Moorjani, P., Rai, N. et al. The promise of discovering population-specific disease-associated genes in South Asia. Nat Genet 49, 1403–1407 (2017). https://doi.org/10.1038/ng.3917	565177
stockplate3_D7.HO	Bhil	-0.0334	-0.0368	0.0506	-0.0026	0.0132	-0.0007	Cline	Projected	NakatsukaNatureGenetics2017	Nakatsuka, N., Moorjani, P., Rai, N. et al. The promise of discovering population-specific disease-associated genes in South Asia. Nat Genet 49, 1403–1407 (2017). https://doi.org/10.1038/ng.3917	565330
stockplate13_A7.HO	Bhilala	-0.0343	-0.0367	0.0501	-0.0028	0.0144	0.0008	Cline	Projected	NakatsukaNatureGenetics2017	Nakatsuka, N., Moorjani, P., Rai, N. et al. The promise of discovering population-specific disease-associated genes in South Asia. Nat Genet 49, 1403–1407 (2017). https://doi.org/10.1038/ng.3917	565221
stockplate13_A10.HO	Bhilala	-0.0358	-0.036	0.0481	-0.0008	0.017	0.0011	Cline	Projected	NakatsukaNatureGenetics2017	Nakatsuka, N., Moorjani, P., Rai, N. et al. The promise of discovering population-specific disease-associated genes in South Asia. Nat Genet 49, 1403–1407 (2017). https://doi.org/10.1038/ng.3917	565404
stockplate13_A8.HO	Bhilala	-0.0333	-0.0398	0.0488	0.0003	0.0158	-0.0015	Cline	Projected	NakatsukaNatureGenetics2017	Nakatsuka, N., Moorjani, P., Rai, N. et al. The promise of discovering population-specific disease-associated genes in South Asia. Nat Genet 49, 1403–1407 (2017). https://doi.org/10.1038/ng.3917	565615
CCMB_PL_7_91.HO	Bhumihar_Bihar	-0.0434	-0.0061	0.0372	-0.0047	0.0124	-0.0004	Cline	Projected	NakatsukaNatureGenetics2017	Nakatsuka, N., Moorjani, P., Rai, N. et al. The promise of discovering population-specific disease-associated genes in South Asia. Nat Genet 49, 1403–1407 (2017). https://doi.org/10.1038/ng.3917	521659
CCMB_PL_7_90.HO	Bhumihar_Bihar	-0.0463	-0.0078	0.0363	-0.0042	0.0151	0.0003	Cline	Projected	NakatsukaNatureGenetics2017	Nakatsuka, N., Moorjani, P., Rai, N. et al. The promise of discovering population-specific disease-associated genes in South Asia. Nat Genet 49, 1403–1407 (2017). https://doi.org/10.1038/ng.3917	522505
CCMB_PL_7_93.HO	Bhumihar_Bihar	-0.045	-0.0043	0.0377	-0.0011	0.0141	-0.0015	Cline	Projected	NakatsukaNatureGenetics2017	Nakatsuka, N., Moorjani, P., Rai, N. et al. The promise of discovering population-specific disease-associated genes in South Asia. Nat Genet 49, 1403–1407 (2017). https://doi.org/10.1038/ng.3917	522686
CCMB_PL_7_94.HO	Bhumihar_Bihar	-0.0448	-0.0075	0.0403	-0.0025	0.0146	-0.0012	Cline	Projected	NakatsukaNatureGenetics2017	Nakatsuka, N., Moorjani, P., Rai, N. et al. The promise of discovering population-specific disease-associated genes in South Asia. Nat Genet 49, 1403–1407 (2017). https://doi.org/10.1038/ng.3917	523284
CCMB_PL_7_89.HO	Bhumihar_Bihar	-0.0447	-0.006	0.0369	-0.0015	0.0132	0.0022	Cline	Projected	NakatsukaNatureGenetics2017	Nakatsuka, N., Moorjani, P., Rai, N. et al. The promise of discovering population-specific disease-associated genes in South Asia. Nat Genet 49, 1403–1407 (2017). https://doi.org/10.1038/ng.3917	524113
stockplate15_C8.HO	Bhumihar_Bihar	-0.0468	-0.0045	0.0359	-0.0031	0.0134	0	Cline	Projected	NakatsukaNatureGenetics2017	Nakatsuka, N., Moorjani, P., Rai, N. et al. The promise of discovering population-specific disease-associated genes in South Asia. Nat Genet 49, 1403–1407 (2017). https://doi.org/10.1038/ng.3917	565403
stockplate2_G9.HO	Bhumihar_Bihar	-0.0459	-0.0033	0.0354	-0.0026	0.0118	0.0018	Cline	Projected	NakatsukaNatureGenetics2017	Nakatsuka, N., Moorjani, P., Rai, N. et al. The promise of discovering population-specific disease-associated genes in South Asia. Nat Genet 49, 1403–1407 (2017). https://doi.org/10.1038/ng.3917	565507
CCMB_PL_7_84.HO	Bhumihar_UP	-0.0465	-0.0112	0.0372	-0.0007	0.0055	0.0014	Cline	Projected	NakatsukaNatureGenetics2017	Nakatsuka, N., Moorjani, P., Rai, N. et al. The promise of discovering population-specific disease-associated genes in South Asia. Nat Genet 49, 1403–1407 (2017). https://doi.org/10.1038/ng.3917	515457
CCMB_PL_7_87.HO	Bhumihar_UP	-0.0453	-0.0067	0.0394	-0.0014	0.0118	-0.0006	Cline	Projected	NakatsukaNatureGenetics2017	Nakatsuka, N., Moorjani, P., Rai, N. et al. The promise of discovering population-specific disease-associated genes in South Asia. Nat Genet 49, 1403–1407 (2017). https://doi.org/10.1038/ng.3917	519764
CCMB_PL_7_83.HO	Bhumihar_UP	-0.0438	-0.0105	0.0393	-0.0021	0.0154	-0.001	Cline	Projected	NakatsukaNatureGenetics2017	Nakatsuka, N., Moorjani, P., Rai, N. et al. The promise of discovering population-specific disease-associated genes in South Asia. Nat Genet 49, 1403–1407 (2017). https://doi.org/10.1038/ng.3917	520192
CCMB_PL_7_86.HO	Bhumihar_UP	-0.0439	-0.0092	0.037	-0.0034	0.0112	-0.0019	Cline	Projected	NakatsukaNatureGenetics2017	Nakatsuka, N., Moorjani, P., Rai, N. et al. The promise of discovering population-specific disease-associated genes in South Asia. Nat Genet 49, 1403–1407 (2017). https://doi.org/10.1038/ng.3917	520524
CCMB_PL_7_85.HO	Bhumihar_UP	-0.0439	-0.0093	0.0372	-0.0016	0.0109	-0.0012	Cline	Projected	NakatsukaNatureGenetics2017	Nakatsuka, N., Moorjani, P., Rai, N. et al. The promise of discovering population-specific disease-associated genes in South Asia. Nat Genet 49, 1403–1407 (2017). https://doi.org/10.1038/ng.3917	522683
CCMB_PL_7_88.HO	Bhumihar_UP	-0.0448	-0.0061	0.0335	-0.0031	0.0154	0.0006	Cline	Projected	NakatsukaNatureGenetics2017	Nakatsuka, N., Moorjani, P., Rai, N. et al. The promise of discovering population-specific disease-associated genes in South Asia. Nat Genet 49, 1403–1407 (2017). https://doi.org/10.1038/ng.3917	523627
stockplate14_B3.HO	Bhumihar_UP	-0.044	-0.0162	0.0378	0.0012	0.0098	0.0023	Cline	Projected	NakatsukaNatureGenetics2017	Nakatsuka, N., Moorjani, P., Rai, N. et al. The promise of discovering population-specific disease-associated genes in South Asia. Nat Genet 49, 1403–1407 (2017). https://doi.org/10.1038/ng.3917	552319
stockplate14_B2.HO	Bhumihar_UP	-0.041	-0.0101	0.0402	-0.0005	0.0157	-0.0023	Cline	Projected	NakatsukaNatureGenetics2017	Nakatsuka, N., Moorjani, P., Rai, N. et al. The promise of discovering population-specific disease-associated genes in South Asia. Nat Genet 49, 1403–1407 (2017). https://doi.org/10.1038/ng.3917	564058
stockplate9_E6.HO	Bink	-0.0367	-0.0095	0.0363	-0.0021	0.0108	-0.0021	Cline	Projected	NakatsukaNatureGenetics2017	Nakatsuka, N., Moorjani, P., Rai, N. et al. The promise of discovering population-specific disease-associated genes in South Asia. Nat Genet 49, 1403–1407 (2017). https://doi.org/10.1038/ng.3917	561400
CCMB_PL_7_96.HO	Brahmin_Catholic_Goa	-0.0414	-0.0173	0.0472	-0.0002	0.021	0.0008	Cline	Projected	NakatsukaNatureGenetics2017	Nakatsuka, N., Moorjani, P., Rai, N. et al. The promise of discovering population-specific disease-associated genes in South Asia. Nat Genet 49, 1403–1407 (2017). https://doi.org/10.1038/ng.3917	523023
CCMB_PL_7_101.HO	Brahmin_Catholic_Goa	-0.0418	-0.0191	0.0482	-0.0027	0.0163	-0.0024	Cline	Projected	NakatsukaNatureGenetics2017	Nakatsuka, N., Moorjani, P., Rai, N. et al. The promise of discovering population-specific disease-associated genes in South Asia. Nat Genet 49, 1403–1407 (2017). https://doi.org/10.1038/ng.3917	523383
CCMB_PL_7_100.HO	Brahmin_Catholic_Goa	-0.0397	-0.0225	0.0478	-0.0028	0.015	0.0003	Cline	Projected	NakatsukaNatureGenetics2017	Nakatsuka, N., Moorjani, P., Rai, N. et al. The promise of discovering population-specific disease-associated genes in South Asia. Nat Genet 49, 1403–1407 (2017). https://doi.org/10.1038/ng.3917	523416
stockplate14_G5.HO	Brahmin_Catholic_Goa	-0.0434	-0.0163	0.0474	-0.0025	0.0169	0.0005	Cline	Projected	NakatsukaNatureGenetics2017	Nakatsuka, N., Moorjani, P., Rai, N. et al. The promise of discovering population-specific disease-associated genes in South Asia. Nat Genet 49, 1403–1407 (2017). https://doi.org/10.1038/ng.3917	565186
HGDP00045.HO	Brahui	-0.0546	0.0136	0.0275	-0.0017	0.0137	-0.0025	Cline	Projected	PattersonGenetics2012	Nick Patterson, Priya Moorjani, Yontao Luo, Swapan Mallick, Nadin Rohland, Yiping Zhan, Teri Genschoreck, Teresa Webster, David Reich, Ancient Admixture in Human History, Genetics, Volume 192, Issue 3, 1 November 2012, Pages 1065–1093, https://doi.org/10.1534/genetics.112.145037	574212
HGDP00072.HO	Brahui	-0.0559	0.0128	0.0289	-0.002	0.0131	-0.0027	Cline	Projected	PattersonGenetics2012	Nick Patterson, Priya Moorjani, Yontao Luo, Swapan Mallick, Nadin Rohland, Yiping Zhan, Teri Genschoreck, Teresa Webster, David Reich, Ancient Admixture in Human History, Genetics, Volume 192, Issue 3, 1 November 2012, Pages 1065–1093, https://doi.org/10.1534/genetics.112.145037	575387
HGDP00011.HO	Brahui	-0.0536	0.0147	0.0277	-0.0027	0.0172	0.0002	Cline	Projected	PattersonGenetics2012	Nick Patterson, Priya Moorjani, Yontao Luo, Swapan Mallick, Nadin Rohland, Yiping Zhan, Teri Genschoreck, Teresa Webster, David Reich, Ancient Admixture in Human History, Genetics, Volume 192, Issue 3, 1 November 2012, Pages 1065–1093, https://doi.org/10.1534/genetics.112.145037	578073
HGDP00007.HO	Brahui	-0.0543	0.0139	0.0268	-0.0025	0.0129	-0.0008	Cline	Projected	PattersonGenetics2012	Nick Patterson, Priya Moorjani, Yontao Luo, Swapan Mallick, Nadin Rohland, Yiping Zhan, Teri Genschoreck, Teresa Webster, David Reich, Ancient Admixture in Human History, Genetics, Volume 192, Issue 3, 1 November 2012, Pages 1065–1093, https://doi.org/10.1534/genetics.112.145037	578172
HGDP00001.HO	Brahui	-0.0538	0.0163	0.0309	-0.0014	0.0131	-0.0018	Cline	Projected	PattersonGenetics2012	Nick Patterson, Priya Moorjani, Yontao Luo, Swapan Mallick, Nadin Rohland, Yiping Zhan, Teri Genschoreck, Teresa Webster, David Reich, Ancient Admixture in Human History, Genetics, Volume 192, Issue 3, 1 November 2012, Pages 1065–1093, https://doi.org/10.1534/genetics.112.145037	578641
HGDP00003.HO	Brahui	-0.0542	0.0128	0.0278	-0.002	0.0159	0.0007	Cline	Projected	PattersonGenetics2012	Nick Patterson, Priya Moorjani, Yontao Luo, Swapan Mallick, Nadin Rohland, Yiping Zhan, Teri Genschoreck, Teresa Webster, David Reich, Ancient Admixture in Human History, Genetics, Volume 192, Issue 3, 1 November 2012, Pages 1065–1093, https://doi.org/10.1534/genetics.112.145037	578686
HGDP00043.HO	Brahui	-0.0554	0.0132	0.0262	-0.0033	0.0122	0.0005	Cline	Projected	PattersonGenetics2012	Nick Patterson, Priya Moorjani, Yontao Luo, Swapan Mallick, Nadin Rohland, Yiping Zhan, Teri Genschoreck, Teresa Webster, David Reich, Ancient Admixture in Human History, Genetics, Volume 192, Issue 3, 1 November 2012, Pages 1065–1093, https://doi.org/10.1534/genetics.112.145037	578703
HGDP00037.HO	Brahui	-0.0545	0.013	0.0288	-0.0021	0.0125	-0.0002	Cline	Projected	PattersonGenetics2012	Nick Patterson, Priya Moorjani, Yontao Luo, Swapan Mallick, Nadin Rohland, Yiping Zhan, Teri Genschoreck, Teresa Webster, David Reich, Ancient Admixture in Human History, Genetics, Volume 192, Issue 3, 1 November 2012, Pages 1065–1093, https://doi.org/10.1534/genetics.112.145037	578709
HGDP00049.HO	Brahui	-0.0547	0.0127	0.027	-0.0027	0.0143	0.0018	Cline	Projected	PattersonGenetics2012	Nick Patterson, Priya Moorjani, Yontao Luo, Swapan Mallick, Nadin Rohland, Yiping Zhan, Teri Genschoreck, Teresa Webster, David Reich, Ancient Admixture in Human History, Genetics, Volume 192, Issue 3, 1 November 2012, Pages 1065–1093, https://doi.org/10.1534/genetics.112.145037	578717
HGDP00027.HO	Brahui	-0.0538	0.0117	0.0249	-0.0004	0.011	-0.0016	Cline	Projected	PattersonGenetics2012	Nick Patterson, Priya Moorjani, Yontao Luo, Swapan Mallick, Nadin Rohland, Yiping Zhan, Teri Genschoreck, Teresa Webster, David Reich, Ancient Admixture in Human History, Genetics, Volume 192, Issue 3, 1 November 2012, Pages 1065–1093, https://doi.org/10.1534/genetics.112.145037	578775
HGDP00021.HO	Brahui	-0.0555	0.0131	0.0257	-0.0004	0.0114	0.0008	Cline	Projected	PattersonGenetics2012	Nick Patterson, Priya Moorjani, Yontao Luo, Swapan Mallick, Nadin Rohland, Yiping Zhan, Teri Genschoreck, Teresa Webster, David Reich, Ancient Admixture in Human History, Genetics, Volume 192, Issue 3, 1 November 2012, Pages 1065–1093, https://doi.org/10.1534/genetics.112.145037	578873
HGDP00039.HO	Brahui	-0.0511	0.0046	0.0315	0.0013	0.011	0	Cline	Projected	PattersonGenetics2012	Nick Patterson, Priya Moorjani, Yontao Luo, Swapan Mallick, Nadin Rohland, Yiping Zhan, Teri Genschoreck, Teresa Webster, David Reich, Ancient Admixture in Human History, Genetics, Volume 192, Issue 3, 1 November 2012, Pages 1065–1093, https://doi.org/10.1534/genetics.112.145037	579016
HGDP00019.HO	Brahui	-0.052	0.0168	0.023	-0.0032	0.0087	-0.0001	Cline	Projected	PattersonGenetics2012	Nick Patterson, Priya Moorjani, Yontao Luo, Swapan Mallick, Nadin Rohland, Yiping Zhan, Teri Genschoreck, Teresa Webster, David Reich, Ancient Admixture in Human History, Genetics, Volume 192, Issue 3, 1 November 2012, Pages 1065–1093, https://doi.org/10.1534/genetics.112.145037	579036
HGDP00015.HO	Brahui	-0.0548	0.0145	0.0281	-0.0033	0.0142	-0.0001	Cline	Projected	PattersonGenetics2012	Nick Patterson, Priya Moorjani, Yontao Luo, Swapan Mallick, Nadin Rohland, Yiping Zhan, Teri Genschoreck, Teresa Webster, David Reich, Ancient Admixture in Human History, Genetics, Volume 192, Issue 3, 1 November 2012, Pages 1065–1093, https://doi.org/10.1534/genetics.112.145037	579052
HGDP00023.HO	Brahui	-0.0547	0.0147	0.0293	-0.0001	0.0142	-0.0002	Cline	Projected	PattersonGenetics2012	Nick Patterson, Priya Moorjani, Yontao Luo, Swapan Mallick, Nadin Rohland, Yiping Zhan, Teri Genschoreck, Teresa Webster, David Reich, Ancient Admixture in Human History, Genetics, Volume 192, Issue 3, 1 November 2012, Pages 1065–1093, https://doi.org/10.1534/genetics.112.145037	579072
HGDP00017.HO	Brahui	-0.0549	0.0137	0.0275	-0.0014	0.0126	0.0023	Cline	Projected	PattersonGenetics2012	Nick Patterson, Priya Moorjani, Yontao Luo, Swapan Mallick, Nadin Rohland, Yiping Zhan, Teri Genschoreck, Teresa Webster, David Reich, Ancient Admixture in Human History, Genetics, Volume 192, Issue 3, 1 November 2012, Pages 1065–1093, https://doi.org/10.1534/genetics.112.145037	579095
HGDP00025.HO	Brahui	-0.0542	0.0138	0.0294	-0.002	0.0146	0	Cline	Projected	PattersonGenetics2012	Nick Patterson, Priya Moorjani, Yontao Luo, Swapan Mallick, Nadin Rohland, Yiping Zhan, Teri Genschoreck, Teresa Webster, David Reich, Ancient Admixture in Human History, Genetics, Volume 192, Issue 3, 1 November 2012, Pages 1065–1093, https://doi.org/10.1534/genetics.112.145037	579155
HGDP00005.HO	Brahui	-0.0525	0.0114	0.0278	-0.0018	0.0129	0.0012	Cline	Projected	PattersonGenetics2012	Nick Patterson, Priya Moorjani, Yontao Luo, Swapan Mallick, Nadin Rohland, Yiping Zhan, Teri Genschoreck, Teresa Webster, David Reich, Ancient Admixture in Human History, Genetics, Volume 192, Issue 3, 1 November 2012, Pages 1065–1093, https://doi.org/10.1534/genetics.112.145037	579202
HGDP00031.HO	Brahui	-0.0551	0.0114	0.0289	-0.0035	0.0136	0.0021	Cline	Projected	PattersonGenetics2012	Nick Patterson, Priya Moorjani, Yontao Luo, Swapan Mallick, Nadin Rohland, Yiping Zhan, Teri Genschoreck, Teresa Webster, David Reich, Ancient Admixture in Human History, Genetics, Volume 192, Issue 3, 1 November 2012, Pages 1065–1093, https://doi.org/10.1534/genetics.112.145037	579216
HGDP00033.HO	Brahui	-0.0544	0.0133	0.0268	-0.0007	0.0156	-0.0018	Cline	Projected	PattersonGenetics2012	Nick Patterson, Priya Moorjani, Yontao Luo, Swapan Mallick, Nadin Rohland, Yiping Zhan, Teri Genschoreck, Teresa Webster, David Reich, Ancient Admixture in Human History, Genetics, Volume 192, Issue 3, 1 November 2012, Pages 1065–1093, https://doi.org/10.1534/genetics.112.145037	579269
HGDP00035.HO	Brahui	-0.0532	0.0096	0.0336	-0.0048	0.0137	0.0009	Cline	Projected	PattersonGenetics2012	Nick Patterson, Priya Moorjani, Yontao Luo, Swapan Mallick, Nadin Rohland, Yiping Zhan, Teri Genschoreck, Teresa Webster, David Reich, Ancient Admixture in Human History, Genetics, Volume 192, Issue 3, 1 November 2012, Pages 1065–1093, https://doi.org/10.1534/genetics.112.145037	579277
HGDP00047.HO	Brahui-QCremove	-0.0552	0.0126	0.0242	0.0014	0.0079	-0.0007	Cline	Projected	PattersonGenetics2012	Nick Patterson, Priya Moorjani, Yontao Luo, Swapan Mallick, Nadin Rohland, Yiping Zhan, Teri Genschoreck, Teresa Webster, David Reich, Ancient Admixture in Human History, Genetics, Volume 192, Issue 3, 1 November 2012, Pages 1065–1093, https://doi.org/10.1534/genetics.112.145037	579283
stockplate1_C9.HO	Budagajangam	-0.0371	-0.0311	0.0468	-0.0005	0.0049	0.0006	Cline	Projected	NakatsukaNatureGenetics2017	Nakatsuka, N., Moorjani, P., Rai, N. et al. The promise of discovering population-specific disease-associated genes in South Asia. Nat Genet 49, 1403–1407 (2017). https://doi.org/10.1038/ng.3917	553370
stockplate1_C11.HO	Budagajangam	-0.0372	-0.0349	0.0508	0.0005	0.0074	0.0005	Cline	Projected	NakatsukaNatureGenetics2017	Nakatsuka, N., Moorjani, P., Rai, N. et al. The promise of discovering population-specific disease-associated genes in South Asia. Nat Genet 49, 1403–1407 (2017). https://doi.org/10.1038/ng.3917	554879
stockplate15_B1.HO	Budagajangam	-0.0369	-0.0273	0.0483	-0.0017	0.0165	0.002	Cline	Projected	NakatsukaNatureGenetics2017	Nakatsuka, N., Moorjani, P., Rai, N. et al. The promise of discovering population-specific disease-associated genes in South Asia. Nat Genet 49, 1403–1407 (2017). https://doi.org/10.1038/ng.3917	565611
HGDP00341.HO	Burusho	-0.0405	0.0074	0.0262	-0.0003	0.01	-0.0029	Cline	Projected	PattersonGenetics2012	Nick Patterson, Priya Moorjani, Yontao Luo, Swapan Mallick, Nadin Rohland, Yiping Zhan, Teri Genschoreck, Teresa Webster, David Reich, Ancient Admixture in Human History, Genetics, Volume 192, Issue 3, 1 November 2012, Pages 1065–1093, https://doi.org/10.1534/genetics.112.145037	571666
HGDP00351.HO	Burusho	-0.0405	0.0037	0.0297	-0.003	0.0117	-0.0047	Cline	Projected	PattersonGenetics2012	Nick Patterson, Priya Moorjani, Yontao Luo, Swapan Mallick, Nadin Rohland, Yiping Zhan, Teri Genschoreck, Teresa Webster, David Reich, Ancient Admixture in Human History, Genetics, Volume 192, Issue 3, 1 November 2012, Pages 1065–1093, https://doi.org/10.1534/genetics.112.145037	573413
HGDP00412.HO	Burusho	-0.0414	0.0032	0.0299	-0.0005	0.013	0.0008	Cline	Projected	PattersonGenetics2012	Nick Patterson, Priya Moorjani, Yontao Luo, Swapan Mallick, Nadin Rohland, Yiping Zhan, Teri Genschoreck, Teresa Webster, David Reich, Ancient Admixture in Human History, Genetics, Volume 192, Issue 3, 1 November 2012, Pages 1065–1093, https://doi.org/10.1534/genetics.112.145037	574167
HGDP00433.HO	Burusho	-0.0426	0.0074	0.0306	0.0028	0.0147	-0.0036	Cline	Projected	PattersonGenetics2012	Nick Patterson, Priya Moorjani, Yontao Luo, Swapan Mallick, Nadin Rohland, Yiping Zhan, Teri Genschoreck, Teresa Webster, David Reich, Ancient Admixture in Human History, Genetics, Volume 192, Issue 3, 1 November 2012, Pages 1065–1093, https://doi.org/10.1534/genetics.112.145037	576343
HGDP00417.HO	Burusho	-0.0404	0.0069	0.0307	-0.0012	0.0119	-0.0025	Cline	Projected	PattersonGenetics2012	Nick Patterson, Priya Moorjani, Yontao Luo, Swapan Mallick, Nadin Rohland, Yiping Zhan, Teri Genschoreck, Teresa Webster, David Reich, Ancient Admixture in Human History, Genetics, Volume 192, Issue 3, 1 November 2012, Pages 1065–1093, https://doi.org/10.1534/genetics.112.145037	576590
HGDP00364.HO	Burusho	-0.041	0.0064	0.0268	-0.0003	0.0127	-0.003	Cline	Projected	PattersonGenetics2012	Nick Patterson, Priya Moorjani, Yontao Luo, Swapan Mallick, Nadin Rohland, Yiping Zhan, Teri Genschoreck, Teresa Webster, David Reich, Ancient Admixture in Human History, Genetics, Volume 192, Issue 3, 1 November 2012, Pages 1065–1093, https://doi.org/10.1534/genetics.112.145037	576598
HGDP00356.HO	Burusho	-0.0408	0.0064	0.0279	0.0005	0.0116	-0.0006	Cline	Projected	PattersonGenetics2012	Nick Patterson, Priya Moorjani, Yontao Luo, Swapan Mallick, Nadin Rohland, Yiping Zhan, Teri Genschoreck, Teresa Webster, David Reich, Ancient Admixture in Human History, Genetics, Volume 192, Issue 3, 1 November 2012, Pages 1065–1093, https://doi.org/10.1534/genetics.112.145037	576663
HGDP00359.HO	Burusho	-0.04	0.0046	0.0297	0.0005	0.0132	-0.0004	Cline	Projected	PattersonGenetics2012	Nick Patterson, Priya Moorjani, Yontao Luo, Swapan Mallick, Nadin Rohland, Yiping Zhan, Teri Genschoreck, Teresa Webster, David Reich, Ancient Admixture in Human History, Genetics, Volume 192, Issue 3, 1 November 2012, Pages 1065–1093, https://doi.org/10.1534/genetics.112.145037	576703
HGDP00392.HO	Burusho	-0.0398	0.0054	0.0292	0.003	0.0139	-0.0033	Cline	Projected	PattersonGenetics2012	Nick Patterson, Priya Moorjani, Yontao Luo, Swapan Mallick, Nadin Rohland, Yiping Zhan, Teri Genschoreck, Teresa Webster, David Reich, Ancient Admixture in Human History, Genetics, Volume 192, Issue 3, 1 November 2012, Pages 1065–1093, https://doi.org/10.1534/genetics.112.145037	576752
HGDP00338.HO	Burusho	-0.0413	0.0071	0.0244	0.002	0.0126	-0.0024	Cline	Projected	PattersonGenetics2012	Nick Patterson, Priya Moorjani, Yontao Luo, Swapan Mallick, Nadin Rohland, Yiping Zhan, Teri Genschoreck, Teresa Webster, David Reich, Ancient Admixture in Human History, Genetics, Volume 192, Issue 3, 1 November 2012, Pages 1065–1093, https://doi.org/10.1534/genetics.112.145037	577321
HGDP00402.HO	Burusho	-0.0405	0.0068	0.0235	-0.0029	0.0104	-0.0035	Cline	Projected	PattersonGenetics2012	Nick Patterson, Priya Moorjani, Yontao Luo, Swapan Mallick, Nadin Rohland, Yiping Zhan, Teri Genschoreck, Teresa Webster, David Reich, Ancient Admixture in Human History, Genetics, Volume 192, Issue 3, 1 November 2012, Pages 1065–1093, https://doi.org/10.1534/genetics.112.145037	577514
HGDP00382.HO	Burusho	-0.0402	0.0059	0.0299	-0.0003	0.0124	-0.0037	Cline	Projected	PattersonGenetics2012	Nick Patterson, Priya Moorjani, Yontao Luo, Swapan Mallick, Nadin Rohland, Yiping Zhan, Teri Genschoreck, Teresa Webster, David Reich, Ancient Admixture in Human History, Genetics, Volume 192, Issue 3, 1 November 2012, Pages 1065–1093, https://doi.org/10.1534/genetics.112.145037	577576
HGDP00423.HO	Burusho	-0.04	0.0071	0.0277	-0.002	0.0124	-0.001	Cline	Projected	PattersonGenetics2012	Nick Patterson, Priya Moorjani, Yontao Luo, Swapan Mallick, Nadin Rohland, Yiping Zhan, Teri Genschoreck, Teresa Webster, David Reich, Ancient Admixture in Human History, Genetics, Volume 192, Issue 3, 1 November 2012, Pages 1065–1093, https://doi.org/10.1534/genetics.112.145037	577589
HGDP00428.HO	Burusho	-0.0411	0.0093	0.0273	-0.0005	0.0142	-0.0026	Cline	Projected	PattersonGenetics2012	Nick Patterson, Priya Moorjani, Yontao Luo, Swapan Mallick, Nadin Rohland, Yiping Zhan, Teri Genschoreck, Teresa Webster, David Reich, Ancient Admixture in Human History, Genetics, Volume 192, Issue 3, 1 November 2012, Pages 1065–1093, https://doi.org/10.1534/genetics.112.145037	577819
HGDP00438.HO	Burusho	-0.0401	0.0054	0.0276	-0.0007	0.0167	-0.0044	Cline	Projected	PattersonGenetics2012	Nick Patterson, Priya Moorjani, Yontao Luo, Swapan Mallick, Nadin Rohland, Yiping Zhan, Teri Genschoreck, Teresa Webster, David Reich, Ancient Admixture in Human History, Genetics, Volume 192, Issue 3, 1 November 2012, Pages 1065–1093, https://doi.org/10.1534/genetics.112.145037	577868
HGDP00388.HO	Burusho	-0.0417	0.0031	0.0332	-0.0004	0.013	0.0001	Cline	Projected	PattersonGenetics2012	Nick Patterson, Priya Moorjani, Yontao Luo, Swapan Mallick, Nadin Rohland, Yiping Zhan, Teri Genschoreck, Teresa Webster, David Reich, Ancient Admixture in Human History, Genetics, Volume 192, Issue 3, 1 November 2012, Pages 1065–1093, https://doi.org/10.1534/genetics.112.145037	577933
HGDP00444.HO	Burusho	-0.0423	0.0046	0.0344	-0.0006	0.0144	-0.0028	Cline	Projected	PattersonGenetics2012	Nick Patterson, Priya Moorjani, Yontao Luo, Swapan Mallick, Nadin Rohland, Yiping Zhan, Teri Genschoreck, Teresa Webster, David Reich, Ancient Admixture in Human History, Genetics, Volume 192, Issue 3, 1 November 2012, Pages 1065–1093, https://doi.org/10.1534/genetics.112.145037	578013
HGDP00445.HO	Burusho	-0.0398	0.0061	0.028	-0.0031	0.0136	-0.003	Cline	Projected	PattersonGenetics2012	Nick Patterson, Priya Moorjani, Yontao Luo, Swapan Mallick, Nadin Rohland, Yiping Zhan, Teri Genschoreck, Teresa Webster, David Reich, Ancient Admixture in Human History, Genetics, Volume 192, Issue 3, 1 November 2012, Pages 1065–1093, https://doi.org/10.1534/genetics.112.145037	578155
CCMB_PL_7_76.HO	Chakkiliyan	-0.0331	-0.0436	0.0514	0.0013	0.012	0.0012	Cline	Projected	NakatsukaNatureGenetics2017	Nakatsuka, N., Moorjani, P., Rai, N. et al. The promise of discovering population-specific disease-associated genes in South Asia. Nat Genet 49, 1403–1407 (2017). https://doi.org/10.1038/ng.3917	492693
CCMB_PL_7_79.HO	Chakkiliyan	-0.0324	-0.0493	0.0507	-0.0004	0.0098	0.0032	Cline	Projected	NakatsukaNatureGenetics2017	Nakatsuka, N., Moorjani, P., Rai, N. et al. The promise of discovering population-specific disease-associated genes in South Asia. Nat Genet 49, 1403–1407 (2017). https://doi.org/10.1038/ng.3917	505442
CCMB_PL_7_78.HO	Chakkiliyan	-0.032	-0.0432	0.0513	-0.0005	0.0086	0.0011	Cline	Projected	NakatsukaNatureGenetics2017	Nakatsuka, N., Moorjani, P., Rai, N. et al. The promise of discovering population-specific disease-associated genes in South Asia. Nat Genet 49, 1403–1407 (2017). https://doi.org/10.1038/ng.3917	509137
CCMB_PL_7_74.HO	Chakkiliyan	-0.0332	-0.0448	0.0572	-0.0044	0.0061	0	Cline	Projected	NakatsukaNatureGenetics2017	Nakatsuka, N., Moorjani, P., Rai, N. et al. The promise of discovering population-specific disease-associated genes in South Asia. Nat Genet 49, 1403–1407 (2017). https://doi.org/10.1038/ng.3917	514791
CCMB_PL_7_63.HO	Chakkiliyan	-0.0324	-0.0474	0.0555	0.0001	0.0096	0.0011	Cline	Projected	NakatsukaNatureGenetics2017	Nakatsuka, N., Moorjani, P., Rai, N. et al. The promise of discovering population-specific disease-associated genes in South Asia. Nat Genet 49, 1403–1407 (2017). https://doi.org/10.1038/ng.3917	516226
CCMB_PL_7_80.HO	Chakkiliyan	-0.0353	-0.036	0.045	-0.0034	0.0128	-0.0009	Cline	Projected	NakatsukaNatureGenetics2017	Nakatsuka, N., Moorjani, P., Rai, N. et al. The promise of discovering population-specific disease-associated genes in South Asia. Nat Genet 49, 1403–1407 (2017). https://doi.org/10.1038/ng.3917	518466
CCMB_PL_7_62.HO	Chakkiliyan	-0.0331	-0.0454	0.0538	-0.0022	0.0101	0.0001	Cline	Projected	NakatsukaNatureGenetics2017	Nakatsuka, N., Moorjani, P., Rai, N. et al. The promise of discovering population-specific disease-associated genes in South Asia. Nat Genet 49, 1403–1407 (2017). https://doi.org/10.1038/ng.3917	518642
CCMB_PL_7_81.HO	Chakkiliyan	-0.0319	-0.0455	0.0504	-0.0029	0.0124	0.0015	Cline	Projected	NakatsukaNatureGenetics2017	Nakatsuka, N., Moorjani, P., Rai, N. et al. The promise of discovering population-specific disease-associated genes in South Asia. Nat Genet 49, 1403–1407 (2017). https://doi.org/10.1038/ng.3917	519460
CCMB_PL_7_55.HO	Chakkiliyan	-0.0319	-0.0423	0.0517	-0.0003	0.0108	0.0002	Cline	Projected	NakatsukaNatureGenetics2017	Nakatsuka, N., Moorjani, P., Rai, N. et al. The promise of discovering population-specific disease-associated genes in South Asia. Nat Genet 49, 1403–1407 (2017). https://doi.org/10.1038/ng.3917	519778
CCMB_PL_7_68.HO	Chakkiliyan	-0.0309	-0.046	0.0538	-0.0036	0.0095	0.0016	Cline	Projected	NakatsukaNatureGenetics2017	Nakatsuka, N., Moorjani, P., Rai, N. et al. The promise of discovering population-specific disease-associated genes in South Asia. Nat Genet 49, 1403–1407 (2017). https://doi.org/10.1038/ng.3917	519803
CCMB_PL_7_70.HO	Chakkiliyan	-0.0313	-0.0448	0.058	0.0002	0.0112	-0.0006	Cline	Projected	NakatsukaNatureGenetics2017	Nakatsuka, N., Moorjani, P., Rai, N. et al. The promise of discovering population-specific disease-associated genes in South Asia. Nat Genet 49, 1403–1407 (2017). https://doi.org/10.1038/ng.3917	521149
CCMB_PL_7_73.HO	Chakkiliyan	-0.0305	-0.0441	0.0529	-0.0039	0.0098	0.0006	Cline	Projected	NakatsukaNatureGenetics2017	Nakatsuka, N., Moorjani, P., Rai, N. et al. The promise of discovering population-specific disease-associated genes in South Asia. Nat Genet 49, 1403–1407 (2017). https://doi.org/10.1038/ng.3917	521152
CCMB_PL_7_72.HO	Chakkiliyan	-0.0318	-0.0435	0.0522	0.0001	0.016	-0.0021	Cline	Projected	NakatsukaNatureGenetics2017	Nakatsuka, N., Moorjani, P., Rai, N. et al. The promise of discovering population-specific disease-associated genes in South Asia. Nat Genet 49, 1403–1407 (2017). https://doi.org/10.1038/ng.3917	521448
CCMB_PL_7_58.HO	Chakkiliyan	-0.0313	-0.0424	0.0528	-0.0024	0.0141	0.0014	Cline	Projected	NakatsukaNatureGenetics2017	Nakatsuka, N., Moorjani, P., Rai, N. et al. The promise of discovering population-specific disease-associated genes in South Asia. Nat Genet 49, 1403–1407 (2017). https://doi.org/10.1038/ng.3917	521549
CCMB_PL_7_61.HO	Chakkiliyan	-0.0317	-0.044	0.0511	-0.0012	0.0145	0.0004	Cline	Projected	NakatsukaNatureGenetics2017	Nakatsuka, N., Moorjani, P., Rai, N. et al. The promise of discovering population-specific disease-associated genes in South Asia. Nat Genet 49, 1403–1407 (2017). https://doi.org/10.1038/ng.3917	522026
CCMB_PL_7_59.HO	Chakkiliyan	-0.032	-0.0418	0.0492	-0.0011	0.0142	0.0003	Cline	Projected	NakatsukaNatureGenetics2017	Nakatsuka, N., Moorjani, P., Rai, N. et al. The promise of discovering population-specific disease-associated genes in South Asia. Nat Genet 49, 1403–1407 (2017). https://doi.org/10.1038/ng.3917	522268
CCMB_PL_7_67.HO	Chakkiliyan	-0.0314	-0.0425	0.0548	-0.0064	0.0138	0.0005	Cline	Projected	NakatsukaNatureGenetics2017	Nakatsuka, N., Moorjani, P., Rai, N. et al. The promise of discovering population-specific disease-associated genes in South Asia. Nat Genet 49, 1403–1407 (2017). https://doi.org/10.1038/ng.3917	522406
CCMB_PL_7_66.HO	Chakkiliyan	-0.0319	-0.0431	0.0542	-0.0037	0.0143	0.0001	Cline	Projected	NakatsukaNatureGenetics2017	Nakatsuka, N., Moorjani, P., Rai, N. et al. The promise of discovering population-specific disease-associated genes in South Asia. Nat Genet 49, 1403–1407 (2017). https://doi.org/10.1038/ng.3917	522545
CCMB_PL_7_71.HO	Chakkiliyan	-0.032	-0.0427	0.0526	-0.0032	0.0139	-0.0004	Cline	Projected	NakatsukaNatureGenetics2017	Nakatsuka, N., Moorjani, P., Rai, N. et al. The promise of discovering population-specific disease-associated genes in South Asia. Nat Genet 49, 1403–1407 (2017). https://doi.org/10.1038/ng.3917	522596
CCMB_PL_7_77.HO	Chakkiliyan	-0.0333	-0.0426	0.0502	-0.0003	0.0136	0.002	Cline	Projected	NakatsukaNatureGenetics2017	Nakatsuka, N., Moorjani, P., Rai, N. et al. The promise of discovering population-specific disease-associated genes in South Asia. Nat Genet 49, 1403–1407 (2017). https://doi.org/10.1038/ng.3917	522690
CCMB_PL_7_60.HO	Chakkiliyan	-0.0314	-0.0423	0.0502	-0.0018	0.0148	0.0025	Cline	Projected	NakatsukaNatureGenetics2017	Nakatsuka, N., Moorjani, P., Rai, N. et al. The promise of discovering population-specific disease-associated genes in South Asia. Nat Genet 49, 1403–1407 (2017). https://doi.org/10.1038/ng.3917	523047
CCMB_PL_7_65.HO	Chakkiliyan	-0.0321	-0.0424	0.0528	-0.002	0.0164	0.0019	Cline	Projected	NakatsukaNatureGenetics2017	Nakatsuka, N., Moorjani, P., Rai, N. et al. The promise of discovering population-specific disease-associated genes in South Asia. Nat Genet 49, 1403–1407 (2017). https://doi.org/10.1038/ng.3917	523693
stockplate8_C1.HO	Chakkiliyan	-0.0315	-0.043	0.052	-0.0032	0.0116	0.0032	Cline	Projected	NakatsukaNatureGenetics2017	Nakatsuka, N., Moorjani, P., Rai, N. et al. The promise of discovering population-specific disease-associated genes in South Asia. Nat Genet 49, 1403–1407 (2017). https://doi.org/10.1038/ng.3917	564569
stockplate8_C2.HO	Chakkiliyan	-0.0317	-0.044	0.0519	-0.0018	0.0163	0.0001	Cline	Projected	NakatsukaNatureGenetics2017	Nakatsuka, N., Moorjani, P., Rai, N. et al. The promise of discovering population-specific disease-associated genes in South Asia. Nat Genet 49, 1403–1407 (2017). https://doi.org/10.1038/ng.3917	565178
stockplate8_C3.HO	Chakkiliyan	-0.0327	-0.0423	0.0536	-0.0037	0.0158	0.0015	Cline	Projected	NakatsukaNatureGenetics2017	Nakatsuka, N., Moorjani, P., Rai, N. et al. The promise of discovering population-specific disease-associated genes in South Asia. Nat Genet 49, 1403–1407 (2017). https://doi.org/10.1038/ng.3917	565565
stockplate8_C5.HO	Chakkiliyan	-0.0329	-0.0418	0.0503	-0.0026	0.0141	0.0007	Cline	Projected	NakatsukaNatureGenetics2017	Nakatsuka, N., Moorjani, P., Rai, N. et al. The promise of discovering population-specific disease-associated genes in South Asia. Nat Genet 49, 1403–1407 (2017). https://doi.org/10.1038/ng.3917	565648
stockplate8_C4.HO	Chakkiliyan	-0.0313	-0.0451	0.0457	-0.0022	0.014	-0.0009	Cline	Projected	NakatsukaNatureGenetics2017	Nakatsuka, N., Moorjani, P., Rai, N. et al. The promise of discovering population-specific disease-associated genes in South Asia. Nat Genet 49, 1403–1407 (2017). https://doi.org/10.1038/ng.3917	565650
stockplate15_B6.HO	Chamada	-0.0369	-0.0286	0.0502	-0.0043	0.014	0.0001	Cline	Projected	NakatsukaNatureGenetics2017	Nakatsuka, N., Moorjani, P., Rai, N. et al. The promise of discovering population-specific disease-associated genes in South Asia. Nat Genet 49, 1403–1407 (2017). https://doi.org/10.1038/ng.3917	565527
stockplate2_B5.HO	Chamada	-0.0373	-0.0338	0.0505	-0.0009	0.0136	-0.0027	Cline	Projected	NakatsukaNatureGenetics2017	Nakatsuka, N., Moorjani, P., Rai, N. et al. The promise of discovering population-specific disease-associated genes in South Asia. Nat Genet 49, 1403–1407 (2017). https://doi.org/10.1038/ng.3917	565604
stockplate15_B7.HO	Chamada	-0.0345	-0.0357	0.0589	-0.0044	0.0154	0.0012	Cline	Projected	NakatsukaNatureGenetics2017	Nakatsuka, N., Moorjani, P., Rai, N. et al. The promise of discovering population-specific disease-associated genes in South Asia. Nat Genet 49, 1403–1407 (2017). https://doi.org/10.1038/ng.3917	565607
stockplate14_D9.HO	Chamar_Haryana	-0.0426	-0.0165	0.0418	-0.0033	0.0155	0.0013	Cline	Projected	NakatsukaNatureGenetics2017	Nakatsuka, N., Moorjani, P., Rai, N. et al. The promise of discovering population-specific disease-associated genes in South Asia. Nat Genet 49, 1403–1407 (2017). https://doi.org/10.1038/ng.3917	560929
stockplate14_D8.HO	Chamar_Haryana	-0.0421	-0.0185	0.0439	-0.0015	0.0128	-0.0022	Cline	Projected	NakatsukaNatureGenetics2017	Nakatsuka, N., Moorjani, P., Rai, N. et al. The promise of discovering population-specific disease-associated genes in South Asia. Nat Genet 49, 1403–1407 (2017). https://doi.org/10.1038/ng.3917	565411
stockplate14_D7.HO	Chamar_Haryana	-0.041	-0.0174	0.0452	-0.0001	0.0148	-0.0009	Cline	Projected	NakatsukaNatureGenetics2017	Nakatsuka, N., Moorjani, P., Rai, N. et al. The promise of discovering population-specific disease-associated genes in South Asia. Nat Genet 49, 1403–1407 (2017). https://doi.org/10.1038/ng.3917	565424
stockplate14_D6.HO	Chamar_Haryana	-0.0408	-0.0195	0.0406	-0.0015	0.0138	-0.0019	Cline	Projected	NakatsukaNatureGenetics2017	Nakatsuka, N., Moorjani, P., Rai, N. et al. The promise of discovering population-specific disease-associated genes in South Asia. Nat Genet 49, 1403–1407 (2017). https://doi.org/10.1038/ng.3917	565644
stockplate9_A11.HO	Chamar_UP	-0.0314	-0.0344	0.046	-0.0056	0.0172	0.0012	Cline	Projected	NakatsukaNatureGenetics2017	Nakatsuka, N., Moorjani, P., Rai, N. et al. The promise of discovering population-specific disease-associated genes in South Asia. Nat Genet 49, 1403–1407 (2017). https://doi.org/10.1038/ng.3917	564058
stockplate9_A10.HO	Chamar_UP	-0.0377	-0.0095	0.0237	-0.0037	0.0068	-0.0009	Cline	Projected	NakatsukaNatureGenetics2017	Nakatsuka, N., Moorjani, P., Rai, N. et al. The promise of discovering population-specific disease-associated genes in South Asia. Nat Genet 49, 1403–1407 (2017). https://doi.org/10.1038/ng.3917	565225
stockplate4_A5.HO	Changpa	-0.0328	-0.0458	0.052	-0.0026	0.0131	0.0023	Cline	Projected	NakatsukaNatureGenetics2017	Nakatsuka, N., Moorjani, P., Rai, N. et al. The promise of discovering population-specific disease-associated genes in South Asia. Nat Genet 49, 1403–1407 (2017). https://doi.org/10.1038/ng.3917	565342
stockplate4_A4.HO	Changpa	-0.0334	-0.0398	0.0511	-0.0046	0.016	0	Cline	Projected	NakatsukaNatureGenetics2017	Nakatsuka, N., Moorjani, P., Rai, N. et al. The promise of discovering population-specific disease-associated genes in South Asia. Nat Genet 49, 1403–1407 (2017). https://doi.org/10.1038/ng.3917	565533
stockplate11_F1.HO	Chaudhary	-0.0359	-0.0349	0.0531	-0.0027	0.0166	0.0016	Cline	Projected	NakatsukaNatureGenetics2017	Nakatsuka, N., Moorjani, P., Rai, N. et al. The promise of discovering population-specific disease-associated genes in South Asia. Nat Genet 49, 1403–1407 (2017). https://doi.org/10.1038/ng.3917	561622
stockplate11_F4.HO	Chaudhary	-0.0333	-0.0378	0.0506	-0.0012	0.0136	0.0027	Cline	Projected	NakatsukaNatureGenetics2017	Nakatsuka, N., Moorjani, P., Rai, N. et al. The promise of discovering population-specific disease-associated genes in South Asia. Nat Genet 49, 1403–1407 (2017). https://doi.org/10.1038/ng.3917	563363
stockplate11_F3.HO	Chaudhary	-0.0329	-0.0408	0.0492	-0.0022	0.0165	-0.0004	Cline	Projected	NakatsukaNatureGenetics2017	Nakatsuka, N., Moorjani, P., Rai, N. et al. The promise of discovering population-specific disease-associated genes in South Asia. Nat Genet 49, 1403–1407 (2017). https://doi.org/10.1038/ng.3917	563729
stockplate11_F5.HO	Chaudhary	-0.0341	-0.0367	0.0492	-0.0039	0.0167	0.003	Cline	Projected	NakatsukaNatureGenetics2017	Nakatsuka, N., Moorjani, P., Rai, N. et al. The promise of discovering population-specific disease-associated genes in South Asia. Nat Genet 49, 1403–1407 (2017). https://doi.org/10.1038/ng.3917	565155
stockplate3_B5.HO	Chauhan	-0.0332	-0.03	0.0462	-0.0031	0.012	0.0015	Cline	Projected	NakatsukaNatureGenetics2017	Nakatsuka, N., Moorjani, P., Rai, N. et al. The promise of discovering population-specific disease-associated genes in South Asia. Nat Genet 49, 1403–1407 (2017). https://doi.org/10.1038/ng.3917	562495
CCMB_PL_8_122.HO	Chaurasia	-0.0395	-0.0199	0.0444	-0.0028	0.0124	0.0012	Cline	Projected	NakatsukaNatureGenetics2017	Nakatsuka, N., Moorjani, P., Rai, N. et al. The promise of discovering population-specific disease-associated genes in South Asia. Nat Genet 49, 1403–1407 (2017). https://doi.org/10.1038/ng.3917	486627
CCMB_PL_8_119.HO	Chaurasia	-0.0381	-0.0225	0.0463	-0.0057	0.0131	0.0028	Cline	Projected	NakatsukaNatureGenetics2017	Nakatsuka, N., Moorjani, P., Rai, N. et al. The promise of discovering population-specific disease-associated genes in South Asia. Nat Genet 49, 1403–1407 (2017). https://doi.org/10.1038/ng.3917	486730
CCMB_PL_8_120.HO	Chaurasia	-0.0384	-0.0204	0.0447	-0.0015	0.0141	-0.0019	Cline	Projected	NakatsukaNatureGenetics2017	Nakatsuka, N., Moorjani, P., Rai, N. et al. The promise of discovering population-specific disease-associated genes in South Asia. Nat Genet 49, 1403–1407 (2017). https://doi.org/10.1038/ng.3917	486917
CCMB_PL_8_123.HO	Chaurasia	-0.0398	-0.0234	0.0454	-0.0013	0.0159	0.001	Cline	Projected	NakatsukaNatureGenetics2017	Nakatsuka, N., Moorjani, P., Rai, N. et al. The promise of discovering population-specific disease-associated genes in South Asia. Nat Genet 49, 1403–1407 (2017). https://doi.org/10.1038/ng.3917	487186
CCMB_PL_8_114.HO	Chaurasia	-0.0401	-0.0201	0.047	-0.0028	0.0159	-0.0009	Cline	Projected	NakatsukaNatureGenetics2017	Nakatsuka, N., Moorjani, P., Rai, N. et al. The promise of discovering population-specific disease-associated genes in South Asia. Nat Genet 49, 1403–1407 (2017). https://doi.org/10.1038/ng.3917	487950
CCMB_PL_8_121.HO	Chaurasia	-0.0375	-0.0238	0.0465	-0.0029	0.0145	0.0018	Cline	Projected	NakatsukaNatureGenetics2017	Nakatsuka, N., Moorjani, P., Rai, N. et al. The promise of discovering population-specific disease-associated genes in South Asia. Nat Genet 49, 1403–1407 (2017). https://doi.org/10.1038/ng.3917	487997
CCMB_PL_8_118.HO	Chaurasia	-0.0382	-0.0224	0.0489	-0.0051	0.016	-0.0007	Cline	Projected	NakatsukaNatureGenetics2017	Nakatsuka, N., Moorjani, P., Rai, N. et al. The promise of discovering population-specific disease-associated genes in South Asia. Nat Genet 49, 1403–1407 (2017). https://doi.org/10.1038/ng.3917	488503
CCMB_PL_8_117.HO	Chaurasia	-0.0396	-0.0217	0.0484	-0.0025	0.0134	0.0014	Cline	Projected	NakatsukaNatureGenetics2017	Nakatsuka, N., Moorjani, P., Rai, N. et al. The promise of discovering population-specific disease-associated genes in South Asia. Nat Genet 49, 1403–1407 (2017). https://doi.org/10.1038/ng.3917	488584
CCMB_PL_8_115.HO	Chaurasia	-0.0398	-0.0237	0.0461	-0.0013	0.015	0.0006	Cline	Projected	NakatsukaNatureGenetics2017	Nakatsuka, N., Moorjani, P., Rai, N. et al. The promise of discovering population-specific disease-associated genes in South Asia. Nat Genet 49, 1403–1407 (2017). https://doi.org/10.1038/ng.3917	488806
stockplate14_B4.HO	Chipi	-0.0397	-0.02	0.0455	-0.0044	0.0193	-0.0002	Cline	Projected	NakatsukaNatureGenetics2017	Nakatsuka, N., Moorjani, P., Rai, N. et al. The promise of discovering population-specific disease-associated genes in South Asia. Nat Genet 49, 1403–1407 (2017). https://doi.org/10.1038/ng.3917	564419
stockplate14_B6.HO	Chipi	-0.0397	-0.018	0.0463	-0.0013	0.0161	-0.0005	Cline	Projected	NakatsukaNatureGenetics2017	Nakatsuka, N., Moorjani, P., Rai, N. et al. The promise of discovering population-specific disease-associated genes in South Asia. Nat Genet 49, 1403–1407 (2017). https://doi.org/10.1038/ng.3917	565621
stockplate4_G8.HO	Coorghi	-0.0391	-0.0249	0.0481	-0.0028	0.0162	-0.0012	Cline	Projected	NakatsukaNatureGenetics2017	Nakatsuka, N., Moorjani, P., Rai, N. et al. The promise of discovering population-specific disease-associated genes in South Asia. Nat Genet 49, 1403–1407 (2017). https://doi.org/10.1038/ng.3917	565337
stockplate4_G4.HO	Coorghi	-0.0413	-0.0223	0.0459	-0.0039	0.0184	0.0011	Cline	Projected	NakatsukaNatureGenetics2017	Nakatsuka, N., Moorjani, P., Rai, N. et al. The promise of discovering population-specific disease-associated genes in South Asia. Nat Genet 49, 1403–1407 (2017). https://doi.org/10.1038/ng.3917	565543
stockplate4_G7.HO	Coorghi	-0.04	-0.0236	0.0472	-0.0019	0.0186	-0.0004	Cline	Projected	NakatsukaNatureGenetics2017	Nakatsuka, N., Moorjani, P., Rai, N. et al. The promise of discovering population-specific disease-associated genes in South Asia. Nat Genet 49, 1403–1407 (2017). https://doi.org/10.1038/ng.3917	565555
stockplate4_G6.HO	Coorghi	-0.0419	-0.021	0.053	-0.0023	0.0179	0.0009	Cline	Projected	NakatsukaNatureGenetics2017	Nakatsuka, N., Moorjani, P., Rai, N. et al. The promise of discovering population-specific disease-associated genes in South Asia. Nat Genet 49, 1403–1407 (2017). https://doi.org/10.1038/ng.3917	565596
stockplate4_G5.HO	Coorghi	-0.0411	-0.0209	0.0491	-0.0003	0.0151	0.0024	Cline	Projected	NakatsukaNatureGenetics2017	Nakatsuka, N., Moorjani, P., Rai, N. et al. The promise of discovering population-specific disease-associated genes in South Asia. Nat Genet 49, 1403–1407 (2017). https://doi.org/10.1038/ng.3917	565605
stockplate11_F10.HO	Dawoodi	-0.0444	-0.0151	0.0481	-0.0008	0.0169	0.0002	Cline	Projected	NakatsukaNatureGenetics2017	Nakatsuka, N., Moorjani, P., Rai, N. et al. The promise of discovering population-specific disease-associated genes in South Asia. Nat Genet 49, 1403–1407 (2017). https://doi.org/10.1038/ng.3917	562749
stockplate11_F9.HO	Dawoodi	-0.043	-0.0172	0.0465	-0.0039	0.0181	0.003	Cline	Projected	NakatsukaNatureGenetics2017	Nakatsuka, N., Moorjani, P., Rai, N. et al. The promise of discovering population-specific disease-associated genes in South Asia. Nat Genet 49, 1403–1407 (2017). https://doi.org/10.1038/ng.3917	563209
Box3_CHGC367.HO	Devendrakulathan	-0.035	-0.0669	0.0567	0.0066	-0.1381	0.0099	Cline	Projected	NakatsukaNatureGenetics2017	Nakatsuka, N., Moorjani, P., Rai, N. et al. The promise of discovering population-specific disease-associated genes in South Asia. Nat Genet 49, 1403–1407 (2017). https://doi.org/10.1038/ng.3917	506239
Box3_CHGMGAP34.HO	Devendrakulathan	-0.0308	-0.0455	0.0552	-0.0013	-0.0081	0.0047	Cline	Projected	NakatsukaNatureGenetics2017	Nakatsuka, N., Moorjani, P., Rai, N. et al. The promise of discovering population-specific disease-associated genes in South Asia. Nat Genet 49, 1403–1407 (2017). https://doi.org/10.1038/ng.3917	522668
stockplate9_B8.HO	Dharikhar	-0.0342	-0.0301	0.0503	-0.0026	0.0162	-0.0004	Cline	Projected	NakatsukaNatureGenetics2017	Nakatsuka, N., Moorjani, P., Rai, N. et al. The promise of discovering population-specific disease-associated genes in South Asia. Nat Genet 49, 1403–1407 (2017). https://doi.org/10.1038/ng.3917	565288
stockplate9_B7.HO	Dharikhar	-0.0337	-0.0331	0.047	-0.0043	0.0116	-0.0002	Cline	Projected	NakatsukaNatureGenetics2017	Nakatsuka, N., Moorjani, P., Rai, N. et al. The promise of discovering population-specific disease-associated genes in South Asia. Nat Genet 49, 1403–1407 (2017). https://doi.org/10.1038/ng.3917	565527
stockplate16_D2.HO	Dharikhar	-0.0344	-0.0342	0.0516	-0.0015	0.014	0.0019	Cline	Projected	NakatsukaNatureGenetics2017	Nakatsuka, N., Moorjani, P., Rai, N. et al. The promise of discovering population-specific disease-associated genes in South Asia. Nat Genet 49, 1403–1407 (2017). https://doi.org/10.1038/ng.3917	565723
CCMB_PL_8_129.HO	Dhobi	-0.0385	-0.0292	0.0491	-0.0041	0.0155	0.0011	Cline	Projected	NakatsukaNatureGenetics2017	Nakatsuka, N., Moorjani, P., Rai, N. et al. The promise of discovering population-specific disease-associated genes in South Asia. Nat Genet 49, 1403–1407 (2017). https://doi.org/10.1038/ng.3917	486740
CCMB_PL_8_127.HO	Dhobi	-0.0378	-0.0278	0.0493	-0.0022	0.0081	-0.0007	Cline	Projected	NakatsukaNatureGenetics2017	Nakatsuka, N., Moorjani, P., Rai, N. et al. The promise of discovering population-specific disease-associated genes in South Asia. Nat Genet 49, 1403–1407 (2017). https://doi.org/10.1038/ng.3917	486784
CCMB_PL_8_128.HO	Dhobi	-0.0388	-0.0264	0.0517	-0.002	0.0152	-0.0006	Cline	Projected	NakatsukaNatureGenetics2017	Nakatsuka, N., Moorjani, P., Rai, N. et al. The promise of discovering population-specific disease-associated genes in South Asia. Nat Genet 49, 1403–1407 (2017). https://doi.org/10.1038/ng.3917	487203
CCMB_PL_8_130.HO	Dhobi	-0.0364	-0.0253	0.0475	-0.0046	0.0165	0.0001	Cline	Projected	NakatsukaNatureGenetics2017	Nakatsuka, N., Moorjani, P., Rai, N. et al. The promise of discovering population-specific disease-associated genes in South Asia. Nat Genet 49, 1403–1407 (2017). https://doi.org/10.1038/ng.3917	487254
CCMB_PL_8_124.HO	Dhobi	-0.0367	-0.0256	0.051	-0.0044	0.016	0.0011	Cline	Projected	NakatsukaNatureGenetics2017	Nakatsuka, N., Moorjani, P., Rai, N. et al. The promise of discovering population-specific disease-associated genes in South Asia. Nat Genet 49, 1403–1407 (2017). https://doi.org/10.1038/ng.3917	487389
CCMB_PL_8_126.HO	Dhobi	-0.0361	-0.0281	0.049	-0.0054	0.0118	-0.0008	Cline	Projected	NakatsukaNatureGenetics2017	Nakatsuka, N., Moorjani, P., Rai, N. et al. The promise of discovering population-specific disease-associated genes in South Asia. Nat Genet 49, 1403–1407 (2017). https://doi.org/10.1038/ng.3917	487757
CCMB_PL_8_125.HO	Dhobi	-0.0369	-0.0253	0.0405	-0.0033	0.0153	0.0005	Cline	Projected	NakatsukaNatureGenetics2017	Nakatsuka, N., Moorjani, P., Rai, N. et al. The promise of discovering population-specific disease-associated genes in South Asia. Nat Genet 49, 1403–1407 (2017). https://doi.org/10.1038/ng.3917	488043
stockplate14_B11.HO	Dhobi	-0.0376	-0.0265	0.0492	-0.0024	0.0184	-0.0003	Cline	Projected	NakatsukaNatureGenetics2017	Nakatsuka, N., Moorjani, P., Rai, N. et al. The promise of discovering population-specific disease-associated genes in South Asia. Nat Genet 49, 1403–1407 (2017). https://doi.org/10.1038/ng.3917	562809
stockplate15_C1.HO	Dhokkali	-0.036	-0.0375	0.0524	0.0006	0.0128	-0.0008	Cline	Projected	NakatsukaNatureGenetics2017	Nakatsuka, N., Moorjani, P., Rai, N. et al. The promise of discovering population-specific disease-associated genes in South Asia. Nat Genet 49, 1403–1407 (2017). https://doi.org/10.1038/ng.3917	561763
stockplate15_C2.HO	Dhokkali	-0.0383	-0.0295	0.0514	0.0002	0.0194	0.0013	Cline	Projected	NakatsukaNatureGenetics2017	Nakatsuka, N., Moorjani, P., Rai, N. et al. The promise of discovering population-specific disease-associated genes in South Asia. Nat Genet 49, 1403–1407 (2017). https://doi.org/10.1038/ng.3917	565624
CCMB_PL_4_f12.HO	Dudhekula	-0.0361	-0.0344	0.0488	-0.0015	0.0071	-0.0003	Cline	Projected	NakatsukaNatureGenetics2017	Nakatsuka, N., Moorjani, P., Rai, N. et al. The promise of discovering population-specific disease-associated genes in South Asia. Nat Genet 49, 1403–1407 (2017). https://doi.org/10.1038/ng.3917	513324
CCMB_PL_4_f9.HO	Dudhekula	-0.0343	-0.0346	0.0547	-0.0033	0.0155	0.0005	Cline	Projected	NakatsukaNatureGenetics2017	Nakatsuka, N., Moorjani, P., Rai, N. et al. The promise of discovering population-specific disease-associated genes in South Asia. Nat Genet 49, 1403–1407 (2017). https://doi.org/10.1038/ng.3917	521408
CCMB_PL_4_f2.HO	Dudhekula	-0.0357	-0.031	0.0551	-0.0006	0.0162	-0.0005	Cline	Projected	NakatsukaNatureGenetics2017	Nakatsuka, N., Moorjani, P., Rai, N. et al. The promise of discovering population-specific disease-associated genes in South Asia. Nat Genet 49, 1403–1407 (2017). https://doi.org/10.1038/ng.3917	521872
CCMB_PL_4_f10.HO	Dudhekula	-0.0366	-0.0309	0.051	-0.0047	0.0163	-0.0009	Cline	Projected	NakatsukaNatureGenetics2017	Nakatsuka, N., Moorjani, P., Rai, N. et al. The promise of discovering population-specific disease-associated genes in South Asia. Nat Genet 49, 1403–1407 (2017). https://doi.org/10.1038/ng.3917	522281
stockplate13_C12.HO	Dushadh	-0.0374	-0.0226	0.0476	-0.0033	0.0154	0.0015	Cline	Projected	NakatsukaNatureGenetics2017	Nakatsuka, N., Moorjani, P., Rai, N. et al. The promise of discovering population-specific disease-associated genes in South Asia. Nat Genet 49, 1403–1407 (2017). https://doi.org/10.1038/ng.3917	562864
stockplate13_D3.HO	Dushadh	-0.0382	-0.0283	0.0493	-0.0019	0.0155	-0.0016	Cline	Projected	NakatsukaNatureGenetics2017	Nakatsuka, N., Moorjani, P., Rai, N. et al. The promise of discovering population-specific disease-associated genes in South Asia. Nat Genet 49, 1403–1407 (2017). https://doi.org/10.1038/ng.3917	564899
stockplate13_D4.HO	Dushadh	-0.0347	-0.0279	0.0509	-0.0007	0.0178	0.002	Cline	Projected	NakatsukaNatureGenetics2017	Nakatsuka, N., Moorjani, P., Rai, N. et al. The promise of discovering population-specific disease-associated genes in South Asia. Nat Genet 49, 1403–1407 (2017). https://doi.org/10.1038/ng.3917	565355
stockplate13_D2.HO	Dushadh	-0.0369	-0.0299	0.0471	-0.0022	0.0179	-0.0008	Cline	Projected	NakatsukaNatureGenetics2017	Nakatsuka, N., Moorjani, P., Rai, N. et al. The promise of discovering population-specific disease-associated genes in South Asia. Nat Genet 49, 1403–1407 (2017). https://doi.org/10.1038/ng.3917	565668
stockplate16_D12.HO	Dushadh	-0.0364	-0.0286	0.0482	0.0001	0.0164	0.0017	Cline	Projected	NakatsukaNatureGenetics2017	Nakatsuka, N., Moorjani, P., Rai, N. et al. The promise of discovering population-specific disease-associated genes in South Asia. Nat Genet 49, 1403–1407 (2017). https://doi.org/10.1038/ng.3917	565735
CCMB_PL_14_h12.HO	Ediga	-0.0369	-0.0329	0.0479	-0.0014	0.0066	0.0023	Cline	Projected	NakatsukaNatureGenetics2017	Nakatsuka, N., Moorjani, P., Rai, N. et al. The promise of discovering population-specific disease-associated genes in South Asia. Nat Genet 49, 1403–1407 (2017). https://doi.org/10.1038/ng.3917	481052
CCMB_PL_14_g11.HO	Ediga	-0.0376	-0.0305	0.0487	-0.0029	0.0144	0.0014	Cline	Projected	NakatsukaNatureGenetics2017	Nakatsuka, N., Moorjani, P., Rai, N. et al. The promise of discovering population-specific disease-associated genes in South Asia. Nat Genet 49, 1403–1407 (2017). https://doi.org/10.1038/ng.3917	483363
CCMB_PL_16_a1.HO	Ediga	-0.0372	-0.0332	0.0526	-0.0029	0.0108	-0.0007	Cline	Projected	NakatsukaNatureGenetics2017	Nakatsuka, N., Moorjani, P., Rai, N. et al. The promise of discovering population-specific disease-associated genes in South Asia. Nat Genet 49, 1403–1407 (2017). https://doi.org/10.1038/ng.3917	484764
stockplate3_E6.HO	Gamit	-0.0313	-0.0404	0.0497	-0.003	0.0144	0.0005	Cline	Projected	NakatsukaNatureGenetics2017	Nakatsuka, N., Moorjani, P., Rai, N. et al. The promise of discovering population-specific disease-associated genes in South Asia. Nat Genet 49, 1403–1407 (2017). https://doi.org/10.1038/ng.3917	562916
stockplate3_E5.HO	Gamit	-0.0337	-0.0288	0.0501	-0.0049	0.0132	0.0006	Cline	Projected	NakatsukaNatureGenetics2017	Nakatsuka, N., Moorjani, P., Rai, N. et al. The promise of discovering population-specific disease-associated genes in South Asia. Nat Genet 49, 1403–1407 (2017). https://doi.org/10.1038/ng.3917	563675
stockplate3_E7.HO	Gamit	-0.0324	-0.0397	0.0469	-0.0015	0.0148	0.001	Cline	Projected	NakatsukaNatureGenetics2017	Nakatsuka, N., Moorjani, P., Rai, N. et al. The promise of discovering population-specific disease-associated genes in South Asia. Nat Genet 49, 1403–1407 (2017). https://doi.org/10.1038/ng.3917	563876
stockplate11_F12.HO	Garasia	-0.0342	-0.0373	0.0529	-0.001	0.0151	0.0007	Cline	Projected	NakatsukaNatureGenetics2017	Nakatsuka, N., Moorjani, P., Rai, N. et al. The promise of discovering population-specific disease-associated genes in South Asia. Nat Genet 49, 1403–1407 (2017). https://doi.org/10.1038/ng.3917	564443
stockplate11_G1.HO	Garasia	-0.0336	-0.038	0.0465	0.0009	0.0125	0.0006	Cline	Projected	NakatsukaNatureGenetics2017	Nakatsuka, N., Moorjani, P., Rai, N. et al. The promise of discovering population-specific disease-associated genes in South Asia. Nat Genet 49, 1403–1407 (2017). https://doi.org/10.1038/ng.3917	565125
stockplate11_F11.HO	Garasia	-0.0322	-0.0338	0.0455	-0.0022	0.0156	-0.0005	Cline	Projected	NakatsukaNatureGenetics2017	Nakatsuka, N., Moorjani, P., Rai, N. et al. The promise of discovering population-specific disease-associated genes in South Asia. Nat Genet 49, 1403–1407 (2017). https://doi.org/10.1038/ng.3917	565437
stockplate11_G3.HO	Garasia	-0.0349	-0.0395	0.047	-0.0018	0.0171	-0.0009	Cline	Projected	NakatsukaNatureGenetics2017	Nakatsuka, N., Moorjani, P., Rai, N. et al. The promise of discovering population-specific disease-associated genes in South Asia. Nat Genet 49, 1403–1407 (2017). https://doi.org/10.1038/ng.3917	565509
stockplate15_F11.HO	Gaud_Karnataka	-0.0391	-0.0248	0.0531	-0.0046	0.0151	0.0008	Cline	Projected	NakatsukaNatureGenetics2017	Nakatsuka, N., Moorjani, P., Rai, N. et al. The promise of discovering population-specific disease-associated genes in South Asia. Nat Genet 49, 1403–1407 (2017). https://doi.org/10.1038/ng.3917	565664
stockplate15_F10.HO	Gaud_Karnataka	-0.0359	-0.0302	0.0496	-0.0022	0.0161	-0.0015	Cline	Projected	NakatsukaNatureGenetics2017	Nakatsuka, N., Moorjani, P., Rai, N. et al. The promise of discovering population-specific disease-associated genes in South Asia. Nat Genet 49, 1403–1407 (2017). https://doi.org/10.1038/ng.3917	565708
stockplate15_F9.HO	Gaud_Karnataka	-0.0395	-0.0278	0.0509	-0.0011	0.0186	0.0002	Cline	Projected	NakatsukaNatureGenetics2017	Nakatsuka, N., Moorjani, P., Rai, N. et al. The promise of discovering population-specific disease-associated genes in South Asia. Nat Genet 49, 1403–1407 (2017). https://doi.org/10.1038/ng.3917	565710
stockplate2_A2.HO	Gaud_Telangana	-0.0365	-0.0338	0.0555	-0.0038	0.0171	0.0005	Cline	Projected	NakatsukaNatureGenetics2017	Nakatsuka, N., Moorjani, P., Rai, N. et al. The promise of discovering population-specific disease-associated genes in South Asia. Nat Genet 49, 1403–1407 (2017). https://doi.org/10.1038/ng.3917	561728
stockplate2_A5.HO	Gaud_Telangana	-0.0378	-0.0299	0.0478	-0.002	0.0159	-0.0001	Cline	Projected	NakatsukaNatureGenetics2017	Nakatsuka, N., Moorjani, P., Rai, N. et al. The promise of discovering population-specific disease-associated genes in South Asia. Nat Genet 49, 1403–1407 (2017). https://doi.org/10.1038/ng.3917	562491
stockplate2_A3.HO	Gaud_Telangana	-0.0379	-0.0338	0.0583	-0.0043	0.0182	-0.0012	Cline	Projected	NakatsukaNatureGenetics2017	Nakatsuka, N., Moorjani, P., Rai, N. et al. The promise of discovering population-specific disease-associated genes in South Asia. Nat Genet 49, 1403–1407 (2017). https://doi.org/10.1038/ng.3917	565329
stockplate2_A4.HO	Gaud_Telangana	-0.0361	-0.0338	0.0559	-0.0042	0.0153	0.0014	Cline	Projected	NakatsukaNatureGenetics2017	Nakatsuka, N., Moorjani, P., Rai, N. et al. The promise of discovering population-specific disease-associated genes in South Asia. Nat Genet 49, 1403–1407 (2017). https://doi.org/10.1038/ng.3917	565583
stockplate11_A10.HO	Ghasia	-0.0338	-0.0348	0.0461	-0.002	0.0092	0.0032	Cline	Projected	NakatsukaNatureGenetics2017	Nakatsuka, N., Moorjani, P., Rai, N. et al. The promise of discovering population-specific disease-associated genes in South Asia. Nat Genet 49, 1403–1407 (2017). https://doi.org/10.1038/ng.3917	552489
stockplate11_A6.HO	Ghasia	-0.0344	-0.0326	0.0484	-0.0035	0.0158	0.0024	Cline	Projected	NakatsukaNatureGenetics2017	Nakatsuka, N., Moorjani, P., Rai, N. et al. The promise of discovering population-specific disease-associated genes in South Asia. Nat Genet 49, 1403–1407 (2017). https://doi.org/10.1038/ng.3917	560458
CCMB_PL_8_138.HO	Gond_MP	-0.0279	-0.0415	0.0481	-0.0044	0.0095	-0.0001	Cline	Projected	NakatsukaNatureGenetics2017	Nakatsuka, N., Moorjani, P., Rai, N. et al. The promise of discovering population-specific disease-associated genes in South Asia. Nat Genet 49, 1403–1407 (2017). https://doi.org/10.1038/ng.3917	478260
CCMB_PL_8_159.HO	Gond_MP	-0.033	-0.039	0.0477	0.0001	0.0121	-0.0001	Cline	Projected	NakatsukaNatureGenetics2017	Nakatsuka, N., Moorjani, P., Rai, N. et al. The promise of discovering population-specific disease-associated genes in South Asia. Nat Genet 49, 1403–1407 (2017). https://doi.org/10.1038/ng.3917	485881
CCMB_PL_8_152.HO	Gond_MP	-0.031	-0.039	0.0484	0.0004	0.011	-0.0009	Cline	Projected	NakatsukaNatureGenetics2017	Nakatsuka, N., Moorjani, P., Rai, N. et al. The promise of discovering population-specific disease-associated genes in South Asia. Nat Genet 49, 1403–1407 (2017). https://doi.org/10.1038/ng.3917	486735
CCMB_PL_8_153.HO	Gond_MP	-0.0332	-0.0385	0.0473	-0.0037	0.0127	0.0004	Cline	Projected	NakatsukaNatureGenetics2017	Nakatsuka, N., Moorjani, P., Rai, N. et al. The promise of discovering population-specific disease-associated genes in South Asia. Nat Genet 49, 1403–1407 (2017). https://doi.org/10.1038/ng.3917	487882
stockplate8_G9.HO	Gugavellalar	-0.0318	-0.0428	0.054	-0.0038	0.0165	-0.0006	Cline	Projected	NakatsukaNatureGenetics2017	Nakatsuka, N., Moorjani, P., Rai, N. et al. The promise of discovering population-specific disease-associated genes in South Asia. Nat Genet 49, 1403–1407 (2017). https://doi.org/10.1038/ng.3917	565324
stockplate8_G12.HO	Gugavellalar	-0.0318	-0.0453	0.0516	-0.0008	0.0127	-0.002	Cline	Projected	NakatsukaNatureGenetics2017	Nakatsuka, N., Moorjani, P., Rai, N. et al. The promise of discovering population-specific disease-associated genes in South Asia. Nat Genet 49, 1403–1407 (2017). https://doi.org/10.1038/ng.3917	565479
stockplate8_G11.HO	Gugavellalar	-0.0311	-0.0439	0.054	-0.0004	0.0148	-0.001	Cline	Projected	NakatsukaNatureGenetics2017	Nakatsuka, N., Moorjani, P., Rai, N. et al. The promise of discovering population-specific disease-associated genes in South Asia. Nat Genet 49, 1403–1407 (2017). https://doi.org/10.1038/ng.3917	565584
stockplate8_G10.HO	Gugavellalar	-0.0316	-0.0434	0.0501	-0.0036	0.0103	0.0001	Cline	Projected	NakatsukaNatureGenetics2017	Nakatsuka, N., Moorjani, P., Rai, N. et al. The promise of discovering population-specific disease-associated genes in South Asia. Nat Genet 49, 1403–1407 (2017). https://doi.org/10.1038/ng.3917	565708
NA20858.HO	GujaratiA	-0.0481	0.0019	0.0354	-0.0024	0.014	0.0002	Cline	Projected	LazaridisNature2014	Lazaridis, I., Patterson, N., Mittnik, A. et al. Ancient human genomes suggest three ancestral populations for present-day Europeans. Nature 513, 409–413 (2014). https://doi.org/10.1038/nature13673	579037
NA20904.HO	GujaratiA	-0.0475	-0.0004	0.034	-0.0029	0.0165	-0.0022	Cline	Projected	LazaridisNature2014	Lazaridis, I., Patterson, N., Mittnik, A. et al. Ancient human genomes suggest three ancestral populations for present-day Europeans. Nature 513, 409–413 (2014). https://doi.org/10.1038/nature13673	579080
NA20910.HO	GujaratiA	-0.0482	-0.0009	0.0356	-0.0031	0.0192	-0.0011	Cline	Projected	LazaridisNature2014	Lazaridis, I., Patterson, N., Mittnik, A. et al. Ancient human genomes suggest three ancestral populations for present-day Europeans. Nature 513, 409–413 (2014). https://doi.org/10.1038/nature13673	579159
NA20862.HO	GujaratiA	-0.0478	-0.0034	0.0361	-0.0041	0.0159	-0.0006	Cline	Projected	LazaridisNature2014	Lazaridis, I., Patterson, N., Mittnik, A. et al. Ancient human genomes suggest three ancestral populations for present-day Europeans. Nature 513, 409–413 (2014). https://doi.org/10.1038/nature13673	579192
NA20882.HO	GujaratiB	-0.0453	-0.009	0.0358	-0.0005	0.0154	-0.0024	Cline	Projected	LazaridisNature2014	Lazaridis, I., Patterson, N., Mittnik, A. et al. Ancient human genomes suggest three ancestral populations for present-day Europeans. Nature 513, 409–413 (2014). https://doi.org/10.1038/nature13673	578977
NA20873.HO	GujaratiB	-0.0442	-0.0096	0.0401	-0.0033	0.0149	0.0015	Cline	Projected	LazaridisNature2014	Lazaridis, I., Patterson, N., Mittnik, A. et al. Ancient human genomes suggest three ancestral populations for present-day Europeans. Nature 513, 409–413 (2014). https://doi.org/10.1038/nature13673	579140
NA20854.HO	GujaratiB	-0.0441	-0.0128	0.0388	-0.0038	0.0167	0.0002	Cline	Projected	LazaridisNature2014	Lazaridis, I., Patterson, N., Mittnik, A. et al. Ancient human genomes suggest three ancestral populations for present-day Europeans. Nature 513, 409–413 (2014). https://doi.org/10.1038/nature13673	579142
NA20885.HO	GujaratiB	-0.0441	-0.0094	0.0389	-0.0041	0.0168	-0.0006	Cline	Projected	LazaridisNature2014	Lazaridis, I., Patterson, N., Mittnik, A. et al. Ancient human genomes suggest three ancestral populations for present-day Europeans. Nature 513, 409–413 (2014). https://doi.org/10.1038/nature13673	579160
NA20898.HO	GujaratiB	-0.0462	-0.0057	0.039	-0.0036	0.0174	-0.0001	Cline	Projected	LazaridisNature2014	Lazaridis, I., Patterson, N., Mittnik, A. et al. Ancient human genomes suggest three ancestral populations for present-day Europeans. Nature 513, 409–413 (2014). https://doi.org/10.1038/nature13673	579266
NA20866.HO	GujaratiC	-0.0431	-0.0157	0.0427	-0.0028	0.0155	-0.0003	Cline	Projected	LazaridisNature2014	Lazaridis, I., Patterson, N., Mittnik, A. et al. Ancient human genomes suggest three ancestral populations for present-day Europeans. Nature 513, 409–413 (2014). https://doi.org/10.1038/nature13673	578929
NA21097.HO	GujaratiC	-0.0427	-0.0194	0.0459	-0.004	0.0196	-0.0012	Cline	Projected	LazaridisNature2014	Lazaridis, I., Patterson, N., Mittnik, A. et al. Ancient human genomes suggest three ancestral populations for present-day Europeans. Nature 513, 409–413 (2014). https://doi.org/10.1038/nature13673	579109
NA21116.HO	GujaratiC	-0.041	-0.0206	0.0482	-0.0022	0.0181	0.002	Cline	Projected	LazaridisNature2014	Lazaridis, I., Patterson, N., Mittnik, A. et al. Ancient human genomes suggest three ancestral populations for present-day Europeans. Nature 513, 409–413 (2014). https://doi.org/10.1038/nature13673	579144
NA20883.HO	GujaratiC	-0.043	-0.0162	0.0494	-0.0022	0.0151	-0.0003	Cline	Projected	LazaridisNature2014	Lazaridis, I., Patterson, N., Mittnik, A. et al. Ancient human genomes suggest three ancestral populations for present-day Europeans. Nature 513, 409–413 (2014). https://doi.org/10.1038/nature13673	579173
NA20903.HO	GujaratiC	-0.0428	-0.0167	0.0466	-0.0027	0.0186	0.0015	Cline	Projected	LazaridisNature2014	Lazaridis, I., Patterson, N., Mittnik, A. et al. Ancient human genomes suggest three ancestral populations for present-day Europeans. Nature 513, 409–413 (2014). https://doi.org/10.1038/nature13673	579187
NA20847.HO	GujaratiD	-0.0405	-0.0233	0.0563	-0.0022	0.017	0.0004	Cline	Projected	LazaridisNature2014	Lazaridis, I., Patterson, N., Mittnik, A. et al. Ancient human genomes suggest three ancestral populations for present-day Europeans. Nature 513, 409–413 (2014). https://doi.org/10.1038/nature13673	579109
NA20911.HO	GujaratiD	-0.0396	-0.0233	0.0483	-0.0032	0.0168	-0.0002	Cline	Projected	LazaridisNature2014	Lazaridis, I., Patterson, N., Mittnik, A. et al. Ancient human genomes suggest three ancestral populations for present-day Europeans. Nature 513, 409–413 (2014). https://doi.org/10.1038/nature13673	579137
NA21125.HO	GujaratiD	-0.04	-0.0215	0.0498	-0.0015	0.0181	-0.0013	Cline	Projected	LazaridisNature2014	Lazaridis, I., Patterson, N., Mittnik, A. et al. Ancient human genomes suggest three ancestral populations for present-day Europeans. Nature 513, 409–413 (2014). https://doi.org/10.1038/nature13673	579156
NA20899.HO	GujaratiD	-0.0409	-0.0214	0.0503	-0.0027	0.0189	0.0023	Cline	Projected	LazaridisNature2014	Lazaridis, I., Patterson, N., Mittnik, A. et al. Ancient human genomes suggest three ancestral populations for present-day Europeans. Nature 513, 409–413 (2014). https://doi.org/10.1038/nature13673	579200
NA21123.HO	GujaratiD	-0.0416	-0.0233	0.0504	-0.0028	0.0194	0.0005	Cline	Projected	LazaridisNature2014	Lazaridis, I., Patterson, N., Mittnik, A. et al. Ancient human genomes suggest three ancestral populations for present-day Europeans. Nature 513, 409–413 (2014). https://doi.org/10.1038/nature13673	579278
CCMB_PL_2_h12.HO	Gujjar	-0.0475	-0.0097	0.0391	0.0004	0.0004	0.0003	Cline	Projected	NakatsukaNatureGenetics2017	Nakatsuka, N., Moorjani, P., Rai, N. et al. The promise of discovering population-specific disease-associated genes in South Asia. Nat Genet 49, 1403–1407 (2017). https://doi.org/10.1038/ng.3917	506818
stockplate3_H9.HO	Gujjar	-0.0465	-0.0002	0.0365	0.0011	0.0131	0	Cline	Projected	NakatsukaNatureGenetics2017	Nakatsuka, N., Moorjani, P., Rai, N. et al. The promise of discovering population-specific disease-associated genes in South Asia. Nat Genet 49, 1403–1407 (2017). https://doi.org/10.1038/ng.3917	559074
stockplate3_H12.HO	Gujjar	-0.0489	-0.0008	0.0424	-0.0031	0.0152	-0.0002	Cline	Projected	NakatsukaNatureGenetics2017	Nakatsuka, N., Moorjani, P., Rai, N. et al. The promise of discovering population-specific disease-associated genes in South Asia. Nat Genet 49, 1403–1407 (2017). https://doi.org/10.1038/ng.3917	562314
stockplate3_H10.HO	Gujjar	-0.0495	-0.0027	0.0422	-0.0009	0.0186	0.0006	Cline	Projected	NakatsukaNatureGenetics2017	Nakatsuka, N., Moorjani, P., Rai, N. et al. The promise of discovering population-specific disease-associated genes in South Asia. Nat Genet 49, 1403–1407 (2017). https://doi.org/10.1038/ng.3917	564520
stockplate4_H11.HO	Hakki_Pikki	-0.0357	-0.0266	0.0496	-0.002	0.0174	-0.0001	Cline	Projected	NakatsukaNatureGenetics2017	Nakatsuka, N., Moorjani, P., Rai, N. et al. The promise of discovering population-specific disease-associated genes in South Asia. Nat Genet 49, 1403–1407 (2017). https://doi.org/10.1038/ng.3917	564520
stockplate4_H7.HO	Hakki_Pikki	-0.0378	-0.027	0.0474	-0.0018	0.0152	0.0012	Cline	Projected	NakatsukaNatureGenetics2017	Nakatsuka, N., Moorjani, P., Rai, N. et al. The promise of discovering population-specific disease-associated genes in South Asia. Nat Genet 49, 1403–1407 (2017). https://doi.org/10.1038/ng.3917	565070
stockplate4_H8.HO	Hakki_Pikki	-0.0367	-0.0291	0.0478	-0.0002	0.0143	-0.0021	Cline	Projected	NakatsukaNatureGenetics2017	Nakatsuka, N., Moorjani, P., Rai, N. et al. The promise of discovering population-specific disease-associated genes in South Asia. Nat Genet 49, 1403–1407 (2017). https://doi.org/10.1038/ng.3917	565189
stockplate4_G10.HO	Hakki_Pikki	-0.0366	-0.0283	0.0518	-0.0035	0.0156	0.0007	Cline	Projected	NakatsukaNatureGenetics2017	Nakatsuka, N., Moorjani, P., Rai, N. et al. The promise of discovering population-specific disease-associated genes in South Asia. Nat Genet 49, 1403–1407 (2017). https://doi.org/10.1038/ng.3917	565359
stockplate4_G9.HO	Hakki_Pikki	-0.0377	-0.0265	0.0469	-0.0028	0.0157	0.0003	Cline	Projected	NakatsukaNatureGenetics2017	Nakatsuka, N., Moorjani, P., Rai, N. et al. The promise of discovering population-specific disease-associated genes in South Asia. Nat Genet 49, 1403–1407 (2017). https://doi.org/10.1038/ng.3917	565466
stockplate4_H9.HO	Hakki_Pikki	-0.0383	-0.0274	0.0488	-0.0003	0.0179	0.0004	Cline	Projected	NakatsukaNatureGenetics2017	Nakatsuka, N., Moorjani, P., Rai, N. et al. The promise of discovering population-specific disease-associated genes in South Asia. Nat Genet 49, 1403–1407 (2017). https://doi.org/10.1038/ng.3917	565494
stockplate4_H10.HO	Hakki_Pikki	-0.0374	-0.0262	0.0503	-0.0049	0.0192	-0.0008	Cline	Projected	NakatsukaNatureGenetics2017	Nakatsuka, N., Moorjani, P., Rai, N. et al. The promise of discovering population-specific disease-associated genes in South Asia. Nat Genet 49, 1403–1407 (2017). https://doi.org/10.1038/ng.3917	565506
stockplate4_H6.HO	Hakki_Pikki	-0.0378	-0.0292	0.0474	-0.0055	0.0176	-0.0026	Cline	Projected	NakatsukaNatureGenetics2017	Nakatsuka, N., Moorjani, P., Rai, N. et al. The promise of discovering population-specific disease-associated genes in South Asia. Nat Genet 49, 1403–1407 (2017). https://doi.org/10.1038/ng.3917	565539
stockplate4_G12.HO	Hakki_Pikki	-0.0385	-0.0267	0.0455	-0.0002	0.018	-0.0004	Cline	Projected	NakatsukaNatureGenetics2017	Nakatsuka, N., Moorjani, P., Rai, N. et al. The promise of discovering population-specific disease-associated genes in South Asia. Nat Genet 49, 1403–1407 (2017). https://doi.org/10.1038/ng.3917	565574
stockplate4_G11.HO	Hakki_Pikki	-0.0366	-0.028	0.046	-0.0043	0.0157	-0.0018	Cline	Projected	NakatsukaNatureGenetics2017	Nakatsuka, N., Moorjani, P., Rai, N. et al. The promise of discovering population-specific disease-associated genes in South Asia. Nat Genet 49, 1403–1407 (2017). https://doi.org/10.1038/ng.3917	565607
stockplate4_E11.HO	Hallaki	-0.0341	-0.0358	0.0475	-0.0023	0.014	-0.0008	Cline	Projected	NakatsukaNatureGenetics2017	Nakatsuka, N., Moorjani, P., Rai, N. et al. The promise of discovering population-specific disease-associated genes in South Asia. Nat Genet 49, 1403–1407 (2017). https://doi.org/10.1038/ng.3917	558635
stockplate4_E10.HO	Hallaki	-0.0323	-0.0458	0.0454	-0.0031	0.0103	0.0003	Cline	Projected	NakatsukaNatureGenetics2017	Nakatsuka, N., Moorjani, P., Rai, N. et al. The promise of discovering population-specific disease-associated genes in South Asia. Nat Genet 49, 1403–1407 (2017). https://doi.org/10.1038/ng.3917	563007
stockplate4_E9.HO	Hallaki	-0.0327	-0.0416	0.0499	-0.0025	0.0138	0.0017	Cline	Projected	NakatsukaNatureGenetics2017	Nakatsuka, N., Moorjani, P., Rai, N. et al. The promise of discovering population-specific disease-associated genes in South Asia. Nat Genet 49, 1403–1407 (2017). https://doi.org/10.1038/ng.3917	563939
stockplate4_E12.HO	Hallaki	-0.032	-0.0414	0.0478	0.0003	0.0136	-0.0011	Cline	Projected	NakatsukaNatureGenetics2017	Nakatsuka, N., Moorjani, P., Rai, N. et al. The promise of discovering population-specific disease-associated genes in South Asia. Nat Genet 49, 1403–1407 (2017). https://doi.org/10.1038/ng.3917	565367
stockplate4_F1.HO	Hallaki	-0.0316	-0.0423	0.0511	-0.005	0.014	-0.0006	Cline	Projected	NakatsukaNatureGenetics2017	Nakatsuka, N., Moorjani, P., Rai, N. et al. The promise of discovering population-specific disease-associated genes in South Asia. Nat Genet 49, 1403–1407 (2017). https://doi.org/10.1038/ng.3917	565438
stockplate4_F4.HO	Hallaki	-0.0386	-0.0241	0.0435	-0.0038	0.0161	0.0005	Cline	Projected	NakatsukaNatureGenetics2017	Nakatsuka, N., Moorjani, P., Rai, N. et al. The promise of discovering population-specific disease-associated genes in South Asia. Nat Genet 49, 1403–1407 (2017). https://doi.org/10.1038/ng.3917	565486
stockplate4_F2.HO	Hallaki	-0.0359	-0.0352	0.0547	-0.0041	0.013	-0.0013	Cline	Projected	NakatsukaNatureGenetics2017	Nakatsuka, N., Moorjani, P., Rai, N. et al. The promise of discovering population-specific disease-associated genes in South Asia. Nat Genet 49, 1403–1407 (2017). https://doi.org/10.1038/ng.3917	565579
stockplate4_F5.HO	Hallaki	-0.0376	-0.0286	0.0506	-0.0018	0.0183	-0.0002	Cline	Projected	NakatsukaNatureGenetics2017	Nakatsuka, N., Moorjani, P., Rai, N. et al. The promise of discovering population-specific disease-associated genes in South Asia. Nat Genet 49, 1403–1407 (2017). https://doi.org/10.1038/ng.3917	565644
stockplate4_F3.HO	Hallaki	-0.0391	-0.0243	0.0451	-0.0023	0.0183	0.0009	Cline	Projected	NakatsukaNatureGenetics2017	Nakatsuka, N., Moorjani, P., Rai, N. et al. The promise of discovering population-specific disease-associated genes in South Asia. Nat Genet 49, 1403–1407 (2017). https://doi.org/10.1038/ng.3917	565705
Box3_HG18.HO	Handigodu	-0.0331	-0.0751	0.0519	0.0074	-0.1586	0.0104	Cline	Projected	NakatsukaNatureGenetics2017	Nakatsuka, N., Moorjani, P., Rai, N. et al. The promise of discovering population-specific disease-associated genes in South Asia. Nat Genet 49, 1403–1407 (2017). https://doi.org/10.1038/ng.3917	499804
Box3_HG10.HO	Handigodu	-0.0329	-0.0694	0.0545	0.0045	-0.1406	0.0135	Cline	Projected	NakatsukaNatureGenetics2017	Nakatsuka, N., Moorjani, P., Rai, N. et al. The promise of discovering population-specific disease-associated genes in South Asia. Nat Genet 49, 1403–1407 (2017). https://doi.org/10.1038/ng.3917	503742
Box3_HG16.HO	Handigodu	-0.0318	-0.0768	0.0493	0.0046	-0.1678	0.0162	Cline	Projected	NakatsukaNatureGenetics2017	Nakatsuka, N., Moorjani, P., Rai, N. et al. The promise of discovering population-specific disease-associated genes in South Asia. Nat Genet 49, 1403–1407 (2017). https://doi.org/10.1038/ng.3917	503779
Box3_HG21.HO	Handigodu	-0.0319	-0.0704	0.0542	0.005	-0.1349	0.0108	Cline	Projected	NakatsukaNatureGenetics2017	Nakatsuka, N., Moorjani, P., Rai, N. et al. The promise of discovering population-specific disease-associated genes in South Asia. Nat Genet 49, 1403–1407 (2017). https://doi.org/10.1038/ng.3917	505352
Box3_HG8.HO	Handigodu	-0.033	-0.0726	0.0565	0.0033	-0.1425	0.0096	Cline	Projected	NakatsukaNatureGenetics2017	Nakatsuka, N., Moorjani, P., Rai, N. et al. The promise of discovering population-specific disease-associated genes in South Asia. Nat Genet 49, 1403–1407 (2017). https://doi.org/10.1038/ng.3917	506537
Box3_HG4.HO	Handigodu	-0.032	-0.0691	0.0549	0.0049	-0.1305	0.0089	Cline	Projected	NakatsukaNatureGenetics2017	Nakatsuka, N., Moorjani, P., Rai, N. et al. The promise of discovering population-specific disease-associated genes in South Asia. Nat Genet 49, 1403–1407 (2017). https://doi.org/10.1038/ng.3917	506753
Box3_HG13.HO	Handigodu	-0.0294	-0.0628	0.0548	-0.0002	-0.0721	0.0073	Cline	Projected	NakatsukaNatureGenetics2017	Nakatsuka, N., Moorjani, P., Rai, N. et al. The promise of discovering population-specific disease-associated genes in South Asia. Nat Genet 49, 1403–1407 (2017). https://doi.org/10.1038/ng.3917	516175
Box3_HG19.HO	Handigodu	-0.0303	-0.0598	0.0537	0.0008	-0.0771	0.0044	Cline	Projected	NakatsukaNatureGenetics2017	Nakatsuka, N., Moorjani, P., Rai, N. et al. The promise of discovering population-specific disease-associated genes in South Asia. Nat Genet 49, 1403–1407 (2017). https://doi.org/10.1038/ng.3917	517603
Box3_HG15.HO	Handigodu	-0.0299	-0.0599	0.0507	0.0009	-0.0538	0.0025	Cline	Projected	NakatsukaNatureGenetics2017	Nakatsuka, N., Moorjani, P., Rai, N. et al. The promise of discovering population-specific disease-associated genes in South Asia. Nat Genet 49, 1403–1407 (2017). https://doi.org/10.1038/ng.3917	517801
Box3_HG14.HO	Handigodu	-0.0263	-0.062	0.0494	0	-0.0388	0.0056	Cline	Projected	NakatsukaNatureGenetics2017	Nakatsuka, N., Moorjani, P., Rai, N. et al. The promise of discovering population-specific disease-associated genes in South Asia. Nat Genet 49, 1403–1407 (2017). https://doi.org/10.1038/ng.3917	520234
Box3_HG20.HO	Handigodu	-0.0294	-0.0583	0.0486	0.0008	-0.044	0.0036	Cline	Projected	NakatsukaNatureGenetics2017	Nakatsuka, N., Moorjani, P., Rai, N. et al. The promise of discovering population-specific disease-associated genes in South Asia. Nat Genet 49, 1403–1407 (2017). https://doi.org/10.1038/ng.3917	520694
Box3_HG22.HO	Handigodu	-0.0273	-0.0611	0.0542	-0.0014	-0.0343	0.0048	Cline	Projected	NakatsukaNatureGenetics2017	Nakatsuka, N., Moorjani, P., Rai, N. et al. The promise of discovering population-specific disease-associated genes in South Asia. Nat Genet 49, 1403–1407 (2017). https://doi.org/10.1038/ng.3917	521499
Box3_HG1.HO	Handigodu	-0.0269	-0.0522	0.0477	-0.0007	0.0093	0.0016	Cline	Projected	NakatsukaNatureGenetics2017	Nakatsuka, N., Moorjani, P., Rai, N. et al. The promise of discovering population-specific disease-associated genes in South Asia. Nat Genet 49, 1403–1407 (2017). https://doi.org/10.1038/ng.3917	521627
Box3_HG5.HO	Handigodu	-0.0297	-0.0548	0.0516	-0.0035	-0.0262	0.0053	Cline	Projected	NakatsukaNatureGenetics2017	Nakatsuka, N., Moorjani, P., Rai, N. et al. The promise of discovering population-specific disease-associated genes in South Asia. Nat Genet 49, 1403–1407 (2017). https://doi.org/10.1038/ng.3917	521864
Box3_HG11.HO	Handigodu	-0.027	-0.0584	0.0513	-0.0029	-0.0232	0.0038	Cline	Projected	NakatsukaNatureGenetics2017	Nakatsuka, N., Moorjani, P., Rai, N. et al. The promise of discovering population-specific disease-associated genes in South Asia. Nat Genet 49, 1403–1407 (2017). https://doi.org/10.1038/ng.3917	521986
Box3_HG3.HO	Handigodu	-0.0288	-0.0507	0.0476	-0.0012	0.012	0.0007	Cline	Projected	NakatsukaNatureGenetics2017	Nakatsuka, N., Moorjani, P., Rai, N. et al. The promise of discovering population-specific disease-associated genes in South Asia. Nat Genet 49, 1403–1407 (2017). https://doi.org/10.1038/ng.3917	522356
Box3_HG2.HO	Handigodu	-0.0276	-0.0529	0.052	-0.0007	0.0102	0.0016	Cline	Projected	NakatsukaNatureGenetics2017	Nakatsuka, N., Moorjani, P., Rai, N. et al. The promise of discovering population-specific disease-associated genes in South Asia. Nat Genet 49, 1403–1407 (2017). https://doi.org/10.1038/ng.3917	522705
Box3_HG17.HO	Handigodu	-0.0297	-0.0513	0.0549	-0.0012	0.0014	0.0011	Cline	Projected	NakatsukaNatureGenetics2017	Nakatsuka, N., Moorjani, P., Rai, N. et al. The promise of discovering population-specific disease-associated genes in South Asia. Nat Genet 49, 1403–1407 (2017). https://doi.org/10.1038/ng.3917	522836
stockplate4_F9.HO	Havik	-0.0432	-0.0144	0.0456	-0.0019	0.0166	0.0006	Cline	Projected	NakatsukaNatureGenetics2017	Nakatsuka, N., Moorjani, P., Rai, N. et al. The promise of discovering population-specific disease-associated genes in South Asia. Nat Genet 49, 1403–1407 (2017). https://doi.org/10.1038/ng.3917	564862
stockplate4_F6.HO	Havik	-0.0426	-0.0159	0.0454	-0.0028	0.0195	-0.0006	Cline	Projected	NakatsukaNatureGenetics2017	Nakatsuka, N., Moorjani, P., Rai, N. et al. The promise of discovering population-specific disease-associated genes in South Asia. Nat Genet 49, 1403–1407 (2017). https://doi.org/10.1038/ng.3917	565541
stockplate4_F10.HO	Havik	-0.0434	-0.0145	0.0465	-0.0027	0.0138	0.0001	Cline	Projected	NakatsukaNatureGenetics2017	Nakatsuka, N., Moorjani, P., Rai, N. et al. The promise of discovering population-specific disease-associated genes in South Asia. Nat Genet 49, 1403–1407 (2017). https://doi.org/10.1038/ng.3917	565575
stockplate4_F7.HO	Havik	-0.0438	-0.0137	0.0443	-0.0034	0.0194	0.0004	Cline	Projected	NakatsukaNatureGenetics2017	Nakatsuka, N., Moorjani, P., Rai, N. et al. The promise of discovering population-specific disease-associated genes in South Asia. Nat Genet 49, 1403–1407 (2017). https://doi.org/10.1038/ng.3917	565613
stockplate4_F8.HO	Havik	-0.0422	-0.019	0.0428	-0.0021	0.0142	-0.0004	Cline	Projected	NakatsukaNatureGenetics2017	Nakatsuka, N., Moorjani, P., Rai, N. et al. The promise of discovering population-specific disease-associated genes in South Asia. Nat Genet 49, 1403–1407 (2017). https://doi.org/10.1038/ng.3917	565644
Noz22.HO	India_Non_Zoroastrian_Hindu	-0.0464	-0.0054	0.0422	-0.0024	0.0135	-0.0005	Cline	Projected	BroushakiBurgerScience2016	Farnaz Broushaki et al., Early Neolithic genomes from the eastern Fertile Crescent.Science353,499-503(2016).DOI:10.1126/science.aaf7943	566975
Noz8.HO	India_Non_Zoroastrian_Hindu	-0.0411	-0.0185	0.0449	-0.0019	0.0162	-0.001	Cline	Projected	BroushakiBurgerScience2016	Farnaz Broushaki et al., Early Neolithic genomes from the eastern Fertile Crescent.Science353,499-503(2016).DOI:10.1126/science.aaf7943	571964
Noz19.HO	India_Non_Zoroastrian_Hindu	-0.0398	-0.0245	0.0435	-0.0007	0.013	-0.0009	Cline	Projected	BroushakiBurgerScience2016	Farnaz Broushaki et al., Early Neolithic genomes from the eastern Fertile Crescent.Science353,499-503(2016).DOI:10.1126/science.aaf7943	572367
Noz3.HO	India_Non_Zoroastrian_Hindu	-0.0432	-0.0172	0.0455	-0.0003	0.0201	-0.0008	Cline	Projected	BroushakiBurgerScience2016	Farnaz Broushaki et al., Early Neolithic genomes from the eastern Fertile Crescent.Science353,499-503(2016).DOI:10.1126/science.aaf7943	573119
Noz15.HO	India_Non_Zoroastrian_Hindu	-0.0386	-0.0297	0.0497	-0.0013	0.0169	-0.0001	Cline	Projected	BroushakiBurgerScience2016	Farnaz Broushaki et al., Early Neolithic genomes from the eastern Fertile Crescent.Science353,499-503(2016).DOI:10.1126/science.aaf7943	573564
Noz11.HO	India_Non_Zoroastrian_Hindu	-0.0377	-0.0241	0.0467	-0.0048	0.0167	0.0008	Cline	Projected	BroushakiBurgerScience2016	Farnaz Broushaki et al., Early Neolithic genomes from the eastern Fertile Crescent.Science353,499-503(2016).DOI:10.1126/science.aaf7943	573644
Noz17.HO	India_Non_Zoroastrian_Hindu	-0.0392	-0.0256	0.045	-0.0019	0.0133	0.0013	Cline	Projected	BroushakiBurgerScience2016	Farnaz Broushaki et al., Early Neolithic genomes from the eastern Fertile Crescent.Science353,499-503(2016).DOI:10.1126/science.aaf7943	573794
Noz20.HO	India_Non_Zoroastrian_Hindu	-0.0381	-0.0287	0.0476	-0.0018	0.0161	-0.0007	Cline	Projected	BroushakiBurgerScience2016	Farnaz Broushaki et al., Early Neolithic genomes from the eastern Fertile Crescent.Science353,499-503(2016).DOI:10.1126/science.aaf7943	573804
Noz10.HO	India_Non_Zoroastrian_Hindu	-0.0413	-0.0141	0.0441	-0.0034	0.0145	0.0008	Cline	Projected	BroushakiBurgerScience2016	Farnaz Broushaki et al., Early Neolithic genomes from the eastern Fertile Crescent.Science353,499-503(2016).DOI:10.1126/science.aaf7943	573831
Noz6.HO	India_Non_Zoroastrian_Hindu	-0.0375	-0.0266	0.0427	-0.0018	0.0147	0.0004	Cline	Projected	BroushakiBurgerScience2016	Farnaz Broushaki et al., Early Neolithic genomes from the eastern Fertile Crescent.Science353,499-503(2016).DOI:10.1126/science.aaf7943	573888
Noz12.HO	India_Non_Zoroastrian_Hindu	-0.0394	-0.0235	0.0457	-0.0033	0.0145	0.0008	Cline	Projected	BroushakiBurgerScience2016	Farnaz Broushaki et al., Early Neolithic genomes from the eastern Fertile Crescent.Science353,499-503(2016).DOI:10.1126/science.aaf7943	573916
SSP158.HO	India_Zoroastrian	-0.0549	0.0202	0.014	-0.0028	0.006	0	Cline	Projected	BroushakiBurgerScience2016	Farnaz Broushaki et al., Early Neolithic genomes from the eastern Fertile Crescent.Science353,499-503(2016).DOI:10.1126/science.aaf7943	571769
SSP102.HO	India_Zoroastrian	-0.0426	-0.0107	0.0363	-0.0035	0.0117	0	Cline	Projected	BroushakiBurgerScience2016	Farnaz Broushaki et al., Early Neolithic genomes from the eastern Fertile Crescent.Science353,499-503(2016).DOI:10.1126/science.aaf7943	571951
SSP107.HO	India_Zoroastrian	-0.0561	0.0185	0.0145	-0.0019	0.0081	0.0014	Cline	Projected	BroushakiBurgerScience2016	Farnaz Broushaki et al., Early Neolithic genomes from the eastern Fertile Crescent.Science353,499-503(2016).DOI:10.1126/science.aaf7943	572165
SSP184.HO	India_Zoroastrian	-0.0562	0.02	0.0149	-0.0027	0.0083	0.0003	Cline	Projected	BroushakiBurgerScience2016	Farnaz Broushaki et al., Early Neolithic genomes from the eastern Fertile Crescent.Science353,499-503(2016).DOI:10.1126/science.aaf7943	572216
SSP72.HO	India_Zoroastrian	-0.0576	0.0235	0.0156	-0.0027	0.0084	-0.0002	Cline	Projected	BroushakiBurgerScience2016	Farnaz Broushaki et al., Early Neolithic genomes from the eastern Fertile Crescent.Science353,499-503(2016).DOI:10.1126/science.aaf7943	573227
SSP147.HO	India_Zoroastrian	-0.0528	0.0132	0.0205	-0.0035	0.0088	-0.0008	Cline	Projected	BroushakiBurgerScience2016	Farnaz Broushaki et al., Early Neolithic genomes from the eastern Fertile Crescent.Science353,499-503(2016).DOI:10.1126/science.aaf7943	573388
SSP161.HO	India_Zoroastrian	-0.0566	0.0191	0.0166	-0.0032	0.0067	0.0015	Cline	Projected	BroushakiBurgerScience2016	Farnaz Broushaki et al., Early Neolithic genomes from the eastern Fertile Crescent.Science353,499-503(2016).DOI:10.1126/science.aaf7943	573449
SSP160.HO	India_Zoroastrian	-0.0544	0.0204	0.0132	-0.0048	0.0085	0.0018	Cline	Projected	BroushakiBurgerScience2016	Farnaz Broushaki et al., Early Neolithic genomes from the eastern Fertile Crescent.Science353,499-503(2016).DOI:10.1126/science.aaf7943	573603
SSP176.HO	India_Zoroastrian	-0.0556	0.0199	0.014	-0.0023	0.01	0.0016	Cline	Projected	BroushakiBurgerScience2016	Farnaz Broushaki et al., Early Neolithic genomes from the eastern Fertile Crescent.Science353,499-503(2016).DOI:10.1126/science.aaf7943	573830
SSP96.HO	India_Zoroastrian	-0.0568	0.0214	0.0136	-0.0036	0.0091	-0.0004	Cline	Projected	BroushakiBurgerScience2016	Farnaz Broushaki et al., Early Neolithic genomes from the eastern Fertile Crescent.Science353,499-503(2016).DOI:10.1126/science.aaf7943	573861
SSP188.HO	India_Zoroastrian	-0.0484	-0.0002	0.0267	0.0011	0.0112	-0.004	Cline	Projected	BroushakiBurgerScience2016	Farnaz Broushaki et al., Early Neolithic genomes from the eastern Fertile Crescent.Science353,499-503(2016).DOI:10.1126/science.aaf7943	573869
SSP124.HO	India_Zoroastrian	-0.0556	0.0206	0.0159	-0.0023	0.0082	-0.0008	Cline	Projected	BroushakiBurgerScience2016	Farnaz Broushaki et al., Early Neolithic genomes from the eastern Fertile Crescent.Science353,499-503(2016).DOI:10.1126/science.aaf7943	573895
SSP142.HO	India_Zoroastrian	-0.0556	0.0228	0.0163	-0.002	0.009	-0.0012	Cline	Projected	BroushakiBurgerScience2016	Farnaz Broushaki et al., Early Neolithic genomes from the eastern Fertile Crescent.Science353,499-503(2016).DOI:10.1126/science.aaf7943	573944
stockplate8_A5.HO	Indumalayali	-0.0339	-0.0395	0.0469	-0.0024	0.014	0.0023	Cline	Projected	NakatsukaNatureGenetics2017	Nakatsuka, N., Moorjani, P., Rai, N. et al. The promise of discovering population-specific disease-associated genes in South Asia. Nat Genet 49, 1403–1407 (2017). https://doi.org/10.1038/ng.3917	564843
stockplate8_A7.HO	Indumalayali	-0.0324	-0.0418	0.0492	-0.0035	0.0154	0.0011	Cline	Projected	NakatsukaNatureGenetics2017	Nakatsuka, N., Moorjani, P., Rai, N. et al. The promise of discovering population-specific disease-associated genes in South Asia. Nat Genet 49, 1403–1407 (2017). https://doi.org/10.1038/ng.3917	565488
stockplate8_A9.HO	Indumalayali	-0.0354	-0.0352	0.049	-0.0015	0.0115	0.0003	Cline	Projected	NakatsukaNatureGenetics2017	Nakatsuka, N., Moorjani, P., Rai, N. et al. The promise of discovering population-specific disease-associated genes in South Asia. Nat Genet 49, 1403–1407 (2017). https://doi.org/10.1038/ng.3917	565491
stockplate8_A8.HO	Indumalayali	-0.0305	-0.0499	0.0403	-0.0034	0.0102	0.002	Cline	Projected	NakatsukaNatureGenetics2017	Nakatsuka, N., Moorjani, P., Rai, N. et al. The promise of discovering population-specific disease-associated genes in South Asia. Nat Genet 49, 1403–1407 (2017). https://doi.org/10.1038/ng.3917	565545
stockplate16_C5.HO	Indumalayali	-0.0337	-0.0391	0.0515	-0.0043	0.0133	-0.0003	Cline	Projected	NakatsukaNatureGenetics2017	Nakatsuka, N., Moorjani, P., Rai, N. et al. The promise of discovering population-specific disease-associated genes in South Asia. Nat Genet 49, 1403–1407 (2017). https://doi.org/10.1038/ng.3917	565674
CCMB_PL_8_173.HO	Irula	-0.0262	-0.061	0.0254	-0.0003	-0.0077	0.0039	Cline	Projected	NakatsukaNatureGenetics2017	Nakatsuka, N., Moorjani, P., Rai, N. et al. The promise of discovering population-specific disease-associated genes in South Asia. Nat Genet 49, 1403–1407 (2017). https://doi.org/10.1038/ng.3917	483326
CCMB_PL_8_180.HO	Irula	-0.0331	-0.0428	0.0442	-0.004	0.0022	0.0033	Cline	Projected	NakatsukaNatureGenetics2017	Nakatsuka, N., Moorjani, P., Rai, N. et al. The promise of discovering population-specific disease-associated genes in South Asia. Nat Genet 49, 1403–1407 (2017). https://doi.org/10.1038/ng.3917	485607
CCMB_PL_8_175.HO	Irula	-0.0266	-0.0605	0.0288	-0.0028	-0.0047	0.0032	Cline	Projected	NakatsukaNatureGenetics2017	Nakatsuka, N., Moorjani, P., Rai, N. et al. The promise of discovering population-specific disease-associated genes in South Asia. Nat Genet 49, 1403–1407 (2017). https://doi.org/10.1038/ng.3917	485969
CCMB_PL_8_167.HO	Irula	-0.028	-0.058	0.0332	-0.0014	-0.0041	0.0023	Cline	Projected	NakatsukaNatureGenetics2017	Nakatsuka, N., Moorjani, P., Rai, N. et al. The promise of discovering population-specific disease-associated genes in South Asia. Nat Genet 49, 1403–1407 (2017). https://doi.org/10.1038/ng.3917	486307
CCMB_PL_8_178.HO	Irula	-0.0263	-0.0585	0.0279	-0.0044	0	0.0053	Cline	Projected	NakatsukaNatureGenetics2017	Nakatsuka, N., Moorjani, P., Rai, N. et al. The promise of discovering population-specific disease-associated genes in South Asia. Nat Genet 49, 1403–1407 (2017). https://doi.org/10.1038/ng.3917	486312
CCMB_PL_8_165.HO	Irula	-0.0269	-0.0605	0.0305	-0.0036	-0.0018	0	Cline	Projected	NakatsukaNatureGenetics2017	Nakatsuka, N., Moorjani, P., Rai, N. et al. The promise of discovering population-specific disease-associated genes in South Asia. Nat Genet 49, 1403–1407 (2017). https://doi.org/10.1038/ng.3917	486906
CCMB_PL_8_170.HO	Irula	-0.0328	-0.038	0.0435	-0.0024	0.01	0.0036	Cline	Projected	NakatsukaNatureGenetics2017	Nakatsuka, N., Moorjani, P., Rai, N. et al. The promise of discovering population-specific disease-associated genes in South Asia. Nat Genet 49, 1403–1407 (2017). https://doi.org/10.1038/ng.3917	487110
CCMB_PL_8_168.HO	Irula	-0.0269	-0.0576	0.031	-0.0022	0.0001	0.0002	Cline	Projected	NakatsukaNatureGenetics2017	Nakatsuka, N., Moorjani, P., Rai, N. et al. The promise of discovering population-specific disease-associated genes in South Asia. Nat Genet 49, 1403–1407 (2017). https://doi.org/10.1038/ng.3917	487497
CCMB_PL_8_171.HO	Irula	-0.0261	-0.0578	0.0325	-0.0016	-0.0061	0.001	Cline	Projected	NakatsukaNatureGenetics2017	Nakatsuka, N., Moorjani, P., Rai, N. et al. The promise of discovering population-specific disease-associated genes in South Asia. Nat Genet 49, 1403–1407 (2017). https://doi.org/10.1038/ng.3917	487572
CCMB_PL_8_179.HO	Irula	-0.026	-0.055	0.0299	-0.0047	0.0034	0.0034	Cline	Projected	NakatsukaNatureGenetics2017	Nakatsuka, N., Moorjani, P., Rai, N. et al. The promise of discovering population-specific disease-associated genes in South Asia. Nat Genet 49, 1403–1407 (2017). https://doi.org/10.1038/ng.3917	487606
CCMB_PL_8_166.HO	Irula	-0.0263	-0.06	0.037	-0.0015	-0.0069	0.0018	Cline	Projected	NakatsukaNatureGenetics2017	Nakatsuka, N., Moorjani, P., Rai, N. et al. The promise of discovering population-specific disease-associated genes in South Asia. Nat Genet 49, 1403–1407 (2017). https://doi.org/10.1038/ng.3917	487629
CCMB_PL_8_172.HO	Irula	-0.0252	-0.0566	0.0336	-0.001	-0.0047	0.0046	Cline	Projected	NakatsukaNatureGenetics2017	Nakatsuka, N., Moorjani, P., Rai, N. et al. The promise of discovering population-specific disease-associated genes in South Asia. Nat Genet 49, 1403–1407 (2017). https://doi.org/10.1038/ng.3917	487645
CCMB_PL_8_169.HO	Irula	-0.0257	-0.059	0.0305	-0.0023	-0.001	0.0004	Cline	Projected	NakatsukaNatureGenetics2017	Nakatsuka, N., Moorjani, P., Rai, N. et al. The promise of discovering population-specific disease-associated genes in South Asia. Nat Genet 49, 1403–1407 (2017). https://doi.org/10.1038/ng.3917	487717
CCMB_PL_8_174.HO	Irula	-0.0253	-0.0614	0.0297	-0.0016	-0.0063	0.0026	Cline	Projected	NakatsukaNatureGenetics2017	Nakatsuka, N., Moorjani, P., Rai, N. et al. The promise of discovering population-specific disease-associated genes in South Asia. Nat Genet 49, 1403–1407 (2017). https://doi.org/10.1038/ng.3917	487886
CCMB_PL_8_181.HO	Irula	-0.0261	-0.057	0.0327	-0.001	-0.0015	-0.0002	Cline	Projected	NakatsukaNatureGenetics2017	Nakatsuka, N., Moorjani, P., Rai, N. et al. The promise of discovering population-specific disease-associated genes in South Asia. Nat Genet 49, 1403–1407 (2017). https://doi.org/10.1038/ng.3917	488109
CCMB_PL_8_176.HO	Irula	-0.0271	-0.0576	0.0332	-0.0002	-0.0029	0.0019	Cline	Projected	NakatsukaNatureGenetics2017	Nakatsuka, N., Moorjani, P., Rai, N. et al. The promise of discovering population-specific disease-associated genes in South Asia. Nat Genet 49, 1403–1407 (2017). https://doi.org/10.1038/ng.3917	488117
CCMB_PL_8_177.HO	Irula	-0.0261	-0.0588	0.031	-0.0024	-0.0054	-0.0006	Cline	Projected	NakatsukaNatureGenetics2017	Nakatsuka, N., Moorjani, P., Rai, N. et al. The promise of discovering population-specific disease-associated genes in South Asia. Nat Genet 49, 1403–1407 (2017). https://doi.org/10.1038/ng.3917	488277
stockplate7_G9.HO	Jain	-0.0403	-0.0202	0.0439	-0.0026	0.0186	-0.002	Cline	Projected	NakatsukaNatureGenetics2017	Nakatsuka, N., Moorjani, P., Rai, N. et al. The promise of discovering population-specific disease-associated genes in South Asia. Nat Genet 49, 1403–1407 (2017). https://doi.org/10.1038/ng.3917	565204
stockplate7_G11.HO	Jain	-0.0397	-0.0214	0.0436	-0.0018	0.0169	-0.0024	Cline	Projected	NakatsukaNatureGenetics2017	Nakatsuka, N., Moorjani, P., Rai, N. et al. The promise of discovering population-specific disease-associated genes in South Asia. Nat Genet 49, 1403–1407 (2017). https://doi.org/10.1038/ng.3917	565427
stockplate7_G10.HO	Jain	-0.0413	-0.0241	0.0515	-0.0011	0.0197	0.0007	Cline	Projected	NakatsukaNatureGenetics2017	Nakatsuka, N., Moorjani, P., Rai, N. et al. The promise of discovering population-specific disease-associated genes in South Asia. Nat Genet 49, 1403–1407 (2017). https://doi.org/10.1038/ng.3917	565680
stockplate9_C7.HO	Jatav	-0.0384	-0.0248	0.0519	-0.0017	0.0157	-0.0011	Cline	Projected	NakatsukaNatureGenetics2017	Nakatsuka, N., Moorjani, P., Rai, N. et al. The promise of discovering population-specific disease-associated genes in South Asia. Nat Genet 49, 1403–1407 (2017). https://doi.org/10.1038/ng.3917	565567
stockplate16_C11.HO	Jatav	-0.0385	-0.0193	0.0432	-0.0028	0.0178	-0.0033	Cline	Projected	NakatsukaNatureGenetics2017	Nakatsuka, N., Moorjani, P., Rai, N. et al. The promise of discovering population-specific disease-associated genes in South Asia. Nat Genet 49, 1403–1407 (2017). https://doi.org/10.1038/ng.3917	565636
stockplate9_C8.HO	Jatav	-0.0387	-0.0212	0.0445	-0.0006	0.0159	-0.0002	Cline	Projected	NakatsukaNatureGenetics2017	Nakatsuka, N., Moorjani, P., Rai, N. et al. The promise of discovering population-specific disease-associated genes in South Asia. Nat Genet 49, 1403–1407 (2017). https://doi.org/10.1038/ng.3917	565651
stockplate9_C5.HO	Jatav	-0.0376	-0.0211	0.0454	-0.0042	0.0127	0.0018	Cline	Projected	NakatsukaNatureGenetics2017	Nakatsuka, N., Moorjani, P., Rai, N. et al. The promise of discovering population-specific disease-associated genes in South Asia. Nat Genet 49, 1403–1407 (2017). https://doi.org/10.1038/ng.3917	565661
stockplate9_C4.HO	Jatav	-0.0388	-0.0221	0.0461	-0.0008	0.0172	-0.0002	Cline	Projected	NakatsukaNatureGenetics2017	Nakatsuka, N., Moorjani, P., Rai, N. et al. The promise of discovering population-specific disease-associated genes in South Asia. Nat Genet 49, 1403–1407 (2017). https://doi.org/10.1038/ng.3917	565713
KuchinJew30052.HO	Jew_Cochin	-0.0428	-0.0125	0.0361	-0.005	0.012	0.0013	Cline	Projected	LazaridisNature2014	Lazaridis, I., Patterson, N., Mittnik, A. et al. Ancient human genomes suggest three ancestral populations for present-day Europeans. Nature 513, 409–413 (2014). https://doi.org/10.1038/nature13673	578480
KuchinJew20551.HO	Jew_Cochin	-0.0538	0.0225	0.0012	-0.0029	0.001	0.0005	Cline	Projected	LazaridisNature2014	Lazaridis, I., Patterson, N., Mittnik, A. et al. Ancient human genomes suggest three ancestral populations for present-day Europeans. Nature 513, 409–413 (2014). https://doi.org/10.1038/nature13673	579170
KuchinJew20851.HO	Jew_Cochin	-0.0428	-0.0105	0.0413	-0.0006	0.0115	-0.0008	Cline	Projected	LazaridisNature2014	Lazaridis, I., Patterson, N., Mittnik, A. et al. Ancient human genomes suggest three ancestral populations for present-day Europeans. Nature 513, 409–413 (2014). https://doi.org/10.1038/nature13673	579235
KuchinJew20320.HO	Jew_Cochin	-0.0415	-0.0123	0.0388	-0.003	0.0128	-0.0001	Cline	Projected	LazaridisNature2014	Lazaridis, I., Patterson, N., Mittnik, A. et al. Ancient human genomes suggest three ancestral populations for present-day Europeans. Nature 513, 409–413 (2014). https://doi.org/10.1038/nature13673	579309
KuchinJew20622.HO	Jew_Cochin	-0.0495	0.0119	0.0116	-0.0041	0.0069	0.001	Cline	Projected	LazaridisNature2014	Lazaridis, I., Patterson, N., Mittnik, A. et al. Ancient human genomes suggest three ancestral populations for present-day Europeans. Nature 513, 409–413 (2014). https://doi.org/10.1038/nature13673	579332
Box7_J3.HO	Jew_Cochin	-0.0433	-0.0221	0.0485	-0.0029	0.0057	-0.002	Cline	Projected	NakatsukaNatureGenetics2017	Nakatsuka, N., Moorjani, P., Rai, N. et al. The promise of discovering population-specific disease-associated genes in South Asia. Nat Genet 49, 1403–1407 (2017). https://doi.org/10.1038/ng.3917	475357
Box7_J12.HO	Jew_Cochin	-0.0332	-0.0477	0.0465	-0.0005	0.0004	0.0003	Cline	Projected	NakatsukaNatureGenetics2017	Nakatsuka, N., Moorjani, P., Rai, N. et al. The promise of discovering population-specific disease-associated genes in South Asia. Nat Genet 49, 1403–1407 (2017). https://doi.org/10.1038/ng.3917	477983
Box7_J9.HO	Jew_Cochin	-0.0419	-0.0249	0.0424	0.0013	0.0106	-0.0033	Cline	Projected	NakatsukaNatureGenetics2017	Nakatsuka, N., Moorjani, P., Rai, N. et al. The promise of discovering population-specific disease-associated genes in South Asia. Nat Genet 49, 1403–1407 (2017). https://doi.org/10.1038/ng.3917	480323
Box7_J11.HO	Jew_Cochin	-0.0359	-0.036	0.0476	0.0014	0.0017	0.0001	Cline	Projected	NakatsukaNatureGenetics2017	Nakatsuka, N., Moorjani, P., Rai, N. et al. The promise of discovering population-specific disease-associated genes in South Asia. Nat Genet 49, 1403–1407 (2017). https://doi.org/10.1038/ng.3917	480557
Box7_J1.HO	Jew_Cochin	-0.0293	-0.0516	0.0482	0.003	0.0059	0.002	Cline	Projected	NakatsukaNatureGenetics2017	Nakatsuka, N., Moorjani, P., Rai, N. et al. The promise of discovering population-specific disease-associated genes in South Asia. Nat Genet 49, 1403–1407 (2017). https://doi.org/10.1038/ng.3917	481345
Box7_J62.HO	Jew_Cochin	-0.0325	-0.0455	0.0523	-0.0025	0.0069	0.0021	Cline	Projected	NakatsukaNatureGenetics2017	Nakatsuka, N., Moorjani, P., Rai, N. et al. The promise of discovering population-specific disease-associated genes in South Asia. Nat Genet 49, 1403–1407 (2017). https://doi.org/10.1038/ng.3917	481492
Box7_J14.HO	Jew_Cochin	-0.0315	-0.0443	0.0504	-0.0057	0.0103	-0.0029	Cline	Projected	NakatsukaNatureGenetics2017	Nakatsuka, N., Moorjani, P., Rai, N. et al. The promise of discovering population-specific disease-associated genes in South Asia. Nat Genet 49, 1403–1407 (2017). https://doi.org/10.1038/ng.3917	483317
Box7_J2.HO	Jew_Cochin	-0.0418	-0.0208	0.0453	-0.0022	0.0124	0.0009	Cline	Projected	NakatsukaNatureGenetics2017	Nakatsuka, N., Moorjani, P., Rai, N. et al. The promise of discovering population-specific disease-associated genes in South Asia. Nat Genet 49, 1403–1407 (2017). https://doi.org/10.1038/ng.3917	484394
Box7_J4.HO	Jew_Cochin	-0.04	-0.0208	0.0411	-0.0016	0.0104	0.0005	Cline	Projected	NakatsukaNatureGenetics2017	Nakatsuka, N., Moorjani, P., Rai, N. et al. The promise of discovering population-specific disease-associated genes in South Asia. Nat Genet 49, 1403–1407 (2017). https://doi.org/10.1038/ng.3917	484725
Box7_J13.HO	Jew_Cochin	-0.0312	-0.0486	0.0496	0	0.0077	-0.0017	Cline	Projected	NakatsukaNatureGenetics2017	Nakatsuka, N., Moorjani, P., Rai, N. et al. The promise of discovering population-specific disease-associated genes in South Asia. Nat Genet 49, 1403–1407 (2017). https://doi.org/10.1038/ng.3917	485586
CCMB_PL_9_254.HO	Jogi	-0.0393	-0.0267	0.039	-0.0009	0.0062	0.0039	Cline	Projected	NakatsukaNatureGenetics2017	Nakatsuka, N., Moorjani, P., Rai, N. et al. The promise of discovering population-specific disease-associated genes in South Asia. Nat Genet 49, 1403–1407 (2017). https://doi.org/10.1038/ng.3917	475052
CCMB_PL_9_257.HO	Jogi	-0.039	-0.0237	0.0414	-0.0012	0.0056	-0.0012	Cline	Projected	NakatsukaNatureGenetics2017	Nakatsuka, N., Moorjani, P., Rai, N. et al. The promise of discovering population-specific disease-associated genes in South Asia. Nat Genet 49, 1403–1407 (2017). https://doi.org/10.1038/ng.3917	479527
CCMB_PL_9_253.HO	Jogi	-0.039	-0.0225	0.0417	-0.0019	0.0066	0.001	Cline	Projected	NakatsukaNatureGenetics2017	Nakatsuka, N., Moorjani, P., Rai, N. et al. The promise of discovering population-specific disease-associated genes in South Asia. Nat Genet 49, 1403–1407 (2017). https://doi.org/10.1038/ng.3917	481036
CCMB_PL_9_256.HO	Jogi	-0.0357	-0.0267	0.0475	-0.0002	0.0108	-0.0004	Cline	Projected	NakatsukaNatureGenetics2017	Nakatsuka, N., Moorjani, P., Rai, N. et al. The promise of discovering population-specific disease-associated genes in South Asia. Nat Genet 49, 1403–1407 (2017). https://doi.org/10.1038/ng.3917	482614
CCMB_PL_9_252.HO	Jogi	-0.0381	-0.0264	0.0472	0.0013	0.0129	0.0012	Cline	Projected	NakatsukaNatureGenetics2017	Nakatsuka, N., Moorjani, P., Rai, N. et al. The promise of discovering population-specific disease-associated genes in South Asia. Nat Genet 49, 1403–1407 (2017). https://doi.org/10.1038/ng.3917	483745
CCMB_PL_9_255.HO	Jogi	-0.0374	-0.0214	0.0431	-0.0009	0.0148	-0.0013	Cline	Projected	NakatsukaNatureGenetics2017	Nakatsuka, N., Moorjani, P., Rai, N. et al. The promise of discovering population-specific disease-associated genes in South Asia. Nat Genet 49, 1403–1407 (2017). https://doi.org/10.1038/ng.3917	485508
CCMB_PL_9_251.HO	Jogi	-0.0373	-0.0186	0.0424	-0.0004	0.0147	0.0003	Cline	Projected	NakatsukaNatureGenetics2017	Nakatsuka, N., Moorjani, P., Rai, N. et al. The promise of discovering population-specific disease-associated genes in South Asia. Nat Genet 49, 1403–1407 (2017). https://doi.org/10.1038/ng.3917	485925
stockplate13_G7.HO	Jogi	-0.0384	-0.0217	0.0478	-0.0024	0.0153	0.0015	Cline	Projected	NakatsukaNatureGenetics2017	Nakatsuka, N., Moorjani, P., Rai, N. et al. The promise of discovering population-specific disease-associated genes in South Asia. Nat Genet 49, 1403–1407 (2017). https://doi.org/10.1038/ng.3917	559075
HGDP00281.HO	Kalash	-0.0512	0.0127	0.0286	-0.0012	0.0134	0	Cline	Projected	PattersonGenetics2012	Nick Patterson, Priya Moorjani, Yontao Luo, Swapan Mallick, Nadin Rohland, Yiping Zhan, Teri Genschoreck, Teresa Webster, David Reich, Ancient Admixture in Human History, Genetics, Volume 192, Issue 3, 1 November 2012, Pages 1065–1093, https://doi.org/10.1534/genetics.112.145037	571381
HGDP00333.HO	Kalash	-0.0516	0.0106	0.028	-0.0027	0.0106	0.0004	Cline	Projected	PattersonGenetics2012	Nick Patterson, Priya Moorjani, Yontao Luo, Swapan Mallick, Nadin Rohland, Yiping Zhan, Teri Genschoreck, Teresa Webster, David Reich, Ancient Admixture in Human History, Genetics, Volume 192, Issue 3, 1 November 2012, Pages 1065–1093, https://doi.org/10.1534/genetics.112.145037	573617
HGDP00313.HO	Kalash	-0.0494	0.0113	0.0297	-0.0019	0.0147	-0.0003	Cline	Projected	PattersonGenetics2012	Nick Patterson, Priya Moorjani, Yontao Luo, Swapan Mallick, Nadin Rohland, Yiping Zhan, Teri Genschoreck, Teresa Webster, David Reich, Ancient Admixture in Human History, Genetics, Volume 192, Issue 3, 1 November 2012, Pages 1065–1093, https://doi.org/10.1534/genetics.112.145037	573803
HGDP00290.HO	Kalash	-0.0498	0.0126	0.0306	-0.0006	0.0147	-0.0024	Cline	Projected	PattersonGenetics2012	Nick Patterson, Priya Moorjani, Yontao Luo, Swapan Mallick, Nadin Rohland, Yiping Zhan, Teri Genschoreck, Teresa Webster, David Reich, Ancient Admixture in Human History, Genetics, Volume 192, Issue 3, 1 November 2012, Pages 1065–1093, https://doi.org/10.1534/genetics.112.145037	576041
HGDP00311.HO	Kalash	-0.0496	0.0128	0.0244	-0.0025	0.011	-0.0021	Cline	Projected	PattersonGenetics2012	Nick Patterson, Priya Moorjani, Yontao Luo, Swapan Mallick, Nadin Rohland, Yiping Zhan, Teri Genschoreck, Teresa Webster, David Reich, Ancient Admixture in Human History, Genetics, Volume 192, Issue 3, 1 November 2012, Pages 1065–1093, https://doi.org/10.1534/genetics.112.145037	576506
HGDP00277.HO	Kalash	-0.0521	0.0101	0.0277	-0.0011	0.0113	0.0001	Cline	Projected	PattersonGenetics2012	Nick Patterson, Priya Moorjani, Yontao Luo, Swapan Mallick, Nadin Rohland, Yiping Zhan, Teri Genschoreck, Teresa Webster, David Reich, Ancient Admixture in Human History, Genetics, Volume 192, Issue 3, 1 November 2012, Pages 1065–1093, https://doi.org/10.1534/genetics.112.145037	576542
HGDP00328.HO	Kalash	-0.0516	0.0119	0.0319	-0.0011	0.0172	-0.0015	Cline	Projected	PattersonGenetics2012	Nick Patterson, Priya Moorjani, Yontao Luo, Swapan Mallick, Nadin Rohland, Yiping Zhan, Teri Genschoreck, Teresa Webster, David Reich, Ancient Admixture in Human History, Genetics, Volume 192, Issue 3, 1 November 2012, Pages 1065–1093, https://doi.org/10.1534/genetics.112.145037	576614
HGDP00288.HO	Kalash	-0.0511	0.0098	0.0282	-0.0006	0.0136	-0.0008	Cline	Projected	PattersonGenetics2012	Nick Patterson, Priya Moorjani, Yontao Luo, Swapan Mallick, Nadin Rohland, Yiping Zhan, Teri Genschoreck, Teresa Webster, David Reich, Ancient Admixture in Human History, Genetics, Volume 192, Issue 3, 1 November 2012, Pages 1065–1093, https://doi.org/10.1534/genetics.112.145037	577134
HGDP00285.HO	Kalash	-0.0514	0.015	0.0301	-0.0008	0.0136	-0.0041	Cline	Projected	PattersonGenetics2012	Nick Patterson, Priya Moorjani, Yontao Luo, Swapan Mallick, Nadin Rohland, Yiping Zhan, Teri Genschoreck, Teresa Webster, David Reich, Ancient Admixture in Human History, Genetics, Volume 192, Issue 3, 1 November 2012, Pages 1065–1093, https://doi.org/10.1534/genetics.112.145037	577156
HGDP00323.HO	Kalash	-0.0521	0.0156	0.0271	-0.0019	0.0149	0.0001	Cline	Projected	PattersonGenetics2012	Nick Patterson, Priya Moorjani, Yontao Luo, Swapan Mallick, Nadin Rohland, Yiping Zhan, Teri Genschoreck, Teresa Webster, David Reich, Ancient Admixture in Human History, Genetics, Volume 192, Issue 3, 1 November 2012, Pages 1065–1093, https://doi.org/10.1534/genetics.112.145037	577324
HGDP00302.HO	Kalash	-0.0505	0.0107	0.0298	-0.0035	0.0121	-0.0001	Cline	Projected	PattersonGenetics2012	Nick Patterson, Priya Moorjani, Yontao Luo, Swapan Mallick, Nadin Rohland, Yiping Zhan, Teri Genschoreck, Teresa Webster, David Reich, Ancient Admixture in Human History, Genetics, Volume 192, Issue 3, 1 November 2012, Pages 1065–1093, https://doi.org/10.1534/genetics.112.145037	577631
HGDP00286.HO	Kalash	-0.0509	0.012	0.0329	-0.0013	0.0151	-0.0015	Cline	Projected	PattersonGenetics2012	Nick Patterson, Priya Moorjani, Yontao Luo, Swapan Mallick, Nadin Rohland, Yiping Zhan, Teri Genschoreck, Teresa Webster, David Reich, Ancient Admixture in Human History, Genetics, Volume 192, Issue 3, 1 November 2012, Pages 1065–1093, https://doi.org/10.1534/genetics.112.145037	577751
HGDP00330.HO	Kalash	-0.0507	0.0119	0.0274	-0.0005	0.0166	-0.0014	Cline	Projected	PattersonGenetics2012	Nick Patterson, Priya Moorjani, Yontao Luo, Swapan Mallick, Nadin Rohland, Yiping Zhan, Teri Genschoreck, Teresa Webster, David Reich, Ancient Admixture in Human History, Genetics, Volume 192, Issue 3, 1 November 2012, Pages 1065–1093, https://doi.org/10.1534/genetics.112.145037	577764
HGDP00307.HO	Kalash	-0.051	0.014	0.0289	-0.0028	0.0101	0.0002	Cline	Projected	PattersonGenetics2012	Nick Patterson, Priya Moorjani, Yontao Luo, Swapan Mallick, Nadin Rohland, Yiping Zhan, Teri Genschoreck, Teresa Webster, David Reich, Ancient Admixture in Human History, Genetics, Volume 192, Issue 3, 1 November 2012, Pages 1065–1093, https://doi.org/10.1534/genetics.112.145037	578077
HGDP00298.HO	Kalash	-0.051	0.0123	0.0283	-0.0004	0.0157	0.0026	Cline	Projected	PattersonGenetics2012	Nick Patterson, Priya Moorjani, Yontao Luo, Swapan Mallick, Nadin Rohland, Yiping Zhan, Teri Genschoreck, Teresa Webster, David Reich, Ancient Admixture in Human History, Genetics, Volume 192, Issue 3, 1 November 2012, Pages 1065–1093, https://doi.org/10.1534/genetics.112.145037	578476
HGDP00319.HO	Kalash	-0.0515	0.0127	0.0297	-0.0013	0.0154	0.0025	Cline	Projected	PattersonGenetics2012	Nick Patterson, Priya Moorjani, Yontao Luo, Swapan Mallick, Nadin Rohland, Yiping Zhan, Teri Genschoreck, Teresa Webster, David Reich, Ancient Admixture in Human History, Genetics, Volume 192, Issue 3, 1 November 2012, Pages 1065–1093, https://doi.org/10.1534/genetics.112.145037	579127
HGDP00315.HO	Kalash	-0.0505	0.01	0.0268	-0.0021	0.0161	-0.0022	Cline	Projected	PattersonGenetics2012	Nick Patterson, Priya Moorjani, Yontao Luo, Swapan Mallick, Nadin Rohland, Yiping Zhan, Teri Genschoreck, Teresa Webster, David Reich, Ancient Admixture in Human History, Genetics, Volume 192, Issue 3, 1 November 2012, Pages 1065–1093, https://doi.org/10.1534/genetics.112.145037	579206
stockplate15_B4.HO	Kalinga	-0.0393	-0.0254	0.0498	-0.004	0.0142	0.0005	Cline	Projected	NakatsukaNatureGenetics2017	Nakatsuka, N., Moorjani, P., Rai, N. et al. The promise of discovering population-specific disease-associated genes in South Asia. Nat Genet 49, 1403–1407 (2017). https://doi.org/10.1038/ng.3917	564281
stockplate2_A10.HO	Kalinga	-0.0388	-0.0271	0.0481	-0.005	0.0174	-0.0002	Cline	Projected	NakatsukaNatureGenetics2017	Nakatsuka, N., Moorjani, P., Rai, N. et al. The promise of discovering population-specific disease-associated genes in South Asia. Nat Genet 49, 1403–1407 (2017). https://doi.org/10.1038/ng.3917	565330
stockplate2_A11.HO	Kalinga	-0.0379	-0.0258	0.0463	-0.0022	0.0125	0.0019	Cline	Projected	NakatsukaNatureGenetics2017	Nakatsuka, N., Moorjani, P., Rai, N. et al. The promise of discovering population-specific disease-associated genes in South Asia. Nat Genet 49, 1403–1407 (2017). https://doi.org/10.1038/ng.3917	565612
CCMB_PL_9_247.HO	Kallar	-0.036	-0.0328	0.0507	0.0006	0.0139	0.0001	Cline	Projected	NakatsukaNatureGenetics2017	Nakatsuka, N., Moorjani, P., Rai, N. et al. The promise of discovering population-specific disease-associated genes in South Asia. Nat Genet 49, 1403–1407 (2017). https://doi.org/10.1038/ng.3917	461866
CCMB_PL_9_227.HO	Kallar	-0.0361	-0.0391	0.0484	-0.0009	0.0022	-0.0016	Cline	Projected	NakatsukaNatureGenetics2017	Nakatsuka, N., Moorjani, P., Rai, N. et al. The promise of discovering population-specific disease-associated genes in South Asia. Nat Genet 49, 1403–1407 (2017). https://doi.org/10.1038/ng.3917	476372
CCMB_PL_9_235.HO	Kallar	-0.0368	-0.0367	0.0455	-0.0006	0.0061	0.0008	Cline	Projected	NakatsukaNatureGenetics2017	Nakatsuka, N., Moorjani, P., Rai, N. et al. The promise of discovering population-specific disease-associated genes in South Asia. Nat Genet 49, 1403–1407 (2017). https://doi.org/10.1038/ng.3917	477015
CCMB_PL_9_232.HO	Kallar	-0.0357	-0.0371	0.0457	0.0022	0.0098	0.0007	Cline	Projected	NakatsukaNatureGenetics2017	Nakatsuka, N., Moorjani, P., Rai, N. et al. The promise of discovering population-specific disease-associated genes in South Asia. Nat Genet 49, 1403–1407 (2017). https://doi.org/10.1038/ng.3917	478136
CCMB_PL_9_243.HO	Kallar	-0.0356	-0.0373	0.0469	-0.0003	0.0075	0.0032	Cline	Projected	NakatsukaNatureGenetics2017	Nakatsuka, N., Moorjani, P., Rai, N. et al. The promise of discovering population-specific disease-associated genes in South Asia. Nat Genet 49, 1403–1407 (2017). https://doi.org/10.1038/ng.3917	478786
CCMB_PL_9_225.HO	Kallar	-0.0367	-0.037	0.0498	-0.0028	0.0074	0.0013	Cline	Projected	NakatsukaNatureGenetics2017	Nakatsuka, N., Moorjani, P., Rai, N. et al. The promise of discovering population-specific disease-associated genes in South Asia. Nat Genet 49, 1403–1407 (2017). https://doi.org/10.1038/ng.3917	479180
CCMB_PL_9_245.HO	Kallar	-0.0353	-0.0366	0.0453	-0.0008	0.004	0.0028	Cline	Projected	NakatsukaNatureGenetics2017	Nakatsuka, N., Moorjani, P., Rai, N. et al. The promise of discovering population-specific disease-associated genes in South Asia. Nat Genet 49, 1403–1407 (2017). https://doi.org/10.1038/ng.3917	480208
CCMB_PL_9_239.HO	Kallar	-0.0363	-0.0383	0.0475	-0.0002	0.0101	0.0001	Cline	Projected	NakatsukaNatureGenetics2017	Nakatsuka, N., Moorjani, P., Rai, N. et al. The promise of discovering population-specific disease-associated genes in South Asia. Nat Genet 49, 1403–1407 (2017). https://doi.org/10.1038/ng.3917	481517
CCMB_PL_9_222.HO	Kallar	-0.0345	-0.0393	0.0538	-0.0003	0.0153	0.0021	Cline	Projected	NakatsukaNatureGenetics2017	Nakatsuka, N., Moorjani, P., Rai, N. et al. The promise of discovering population-specific disease-associated genes in South Asia. Nat Genet 49, 1403–1407 (2017). https://doi.org/10.1038/ng.3917	481882
CCMB_PL_9_240.HO	Kallar	-0.0365	-0.036	0.0456	-0.0031	0.0082	-0.0016	Cline	Projected	NakatsukaNatureGenetics2017	Nakatsuka, N., Moorjani, P., Rai, N. et al. The promise of discovering population-specific disease-associated genes in South Asia. Nat Genet 49, 1403–1407 (2017). https://doi.org/10.1038/ng.3917	481890
CCMB_PL_9_231.HO	Kallar	-0.0355	-0.0347	0.0445	-0.0022	0.0108	0.0016	Cline	Projected	NakatsukaNatureGenetics2017	Nakatsuka, N., Moorjani, P., Rai, N. et al. The promise of discovering population-specific disease-associated genes in South Asia. Nat Genet 49, 1403–1407 (2017). https://doi.org/10.1038/ng.3917	482338
CCMB_PL_9_236.HO	Kallar	-0.0372	-0.0361	0.0502	-0.001	0.0113	0.0008	Cline	Projected	NakatsukaNatureGenetics2017	Nakatsuka, N., Moorjani, P., Rai, N. et al. The promise of discovering population-specific disease-associated genes in South Asia. Nat Genet 49, 1403–1407 (2017). https://doi.org/10.1038/ng.3917	482561
CCMB_PL_9_246.HO	Kallar	-0.0342	-0.0347	0.0456	-0.001	0.0115	0.0016	Cline	Projected	NakatsukaNatureGenetics2017	Nakatsuka, N., Moorjani, P., Rai, N. et al. The promise of discovering population-specific disease-associated genes in South Asia. Nat Genet 49, 1403–1407 (2017). https://doi.org/10.1038/ng.3917	482941
CCMB_PL_9_228.HO	Kallar	-0.0357	-0.037	0.0488	0.0001	0.0114	-0.0014	Cline	Projected	NakatsukaNatureGenetics2017	Nakatsuka, N., Moorjani, P., Rai, N. et al. The promise of discovering population-specific disease-associated genes in South Asia. Nat Genet 49, 1403–1407 (2017). https://doi.org/10.1038/ng.3917	483011
CCMB_PL_9_226.HO	Kallar	-0.0354	-0.0359	0.0487	-0.0042	0.0111	0.0018	Cline	Projected	NakatsukaNatureGenetics2017	Nakatsuka, N., Moorjani, P., Rai, N. et al. The promise of discovering population-specific disease-associated genes in South Asia. Nat Genet 49, 1403–1407 (2017). https://doi.org/10.1038/ng.3917	483062
CCMB_PL_9_238.HO	Kallar	-0.0364	-0.0353	0.0438	-0.0024	0.0098	0.0008	Cline	Projected	NakatsukaNatureGenetics2017	Nakatsuka, N., Moorjani, P., Rai, N. et al. The promise of discovering population-specific disease-associated genes in South Asia. Nat Genet 49, 1403–1407 (2017). https://doi.org/10.1038/ng.3917	483418
CCMB_PL_9_229.HO	Kallar	-0.0367	-0.0362	0.0508	-0.0004	0.0134	-0.0012	Cline	Projected	NakatsukaNatureGenetics2017	Nakatsuka, N., Moorjani, P., Rai, N. et al. The promise of discovering population-specific disease-associated genes in South Asia. Nat Genet 49, 1403–1407 (2017). https://doi.org/10.1038/ng.3917	483490
CCMB_PL_9_217.HO	Kallar	-0.0351	-0.0369	0.0505	-0.0015	0.0122	0.0019	Cline	Projected	NakatsukaNatureGenetics2017	Nakatsuka, N., Moorjani, P., Rai, N. et al. The promise of discovering population-specific disease-associated genes in South Asia. Nat Genet 49, 1403–1407 (2017). https://doi.org/10.1038/ng.3917	483784
CCMB_PL_9_224.HO	Kallar	-0.0352	-0.0364	0.0465	-0.0026	0.0092	0.0008	Cline	Projected	NakatsukaNatureGenetics2017	Nakatsuka, N., Moorjani, P., Rai, N. et al. The promise of discovering population-specific disease-associated genes in South Asia. Nat Genet 49, 1403–1407 (2017). https://doi.org/10.1038/ng.3917	484013
CCMB_PL_9_234.HO	Kallar	-0.036	-0.0333	0.0519	-0.0016	0.011	-0.0015	Cline	Projected	NakatsukaNatureGenetics2017	Nakatsuka, N., Moorjani, P., Rai, N. et al. The promise of discovering population-specific disease-associated genes in South Asia. Nat Genet 49, 1403–1407 (2017). https://doi.org/10.1038/ng.3917	484346
CCMB_PL_9_223.HO	Kallar	-0.0344	-0.0346	0.0496	-0.0022	0.0111	0.0011	Cline	Projected	NakatsukaNatureGenetics2017	Nakatsuka, N., Moorjani, P., Rai, N. et al. The promise of discovering population-specific disease-associated genes in South Asia. Nat Genet 49, 1403–1407 (2017). https://doi.org/10.1038/ng.3917	484809
CCMB_PL_9_233.HO	Kallar	-0.0366	-0.0363	0.0481	-0.0015	0.0138	-0.0001	Cline	Projected	NakatsukaNatureGenetics2017	Nakatsuka, N., Moorjani, P., Rai, N. et al. The promise of discovering population-specific disease-associated genes in South Asia. Nat Genet 49, 1403–1407 (2017). https://doi.org/10.1038/ng.3917	486016
CCMB_PL_9_242.HO	Kallar	-0.0354	-0.0342	0.0493	-0.0037	0.0127	0.0008	Cline	Projected	NakatsukaNatureGenetics2017	Nakatsuka, N., Moorjani, P., Rai, N. et al. The promise of discovering population-specific disease-associated genes in South Asia. Nat Genet 49, 1403–1407 (2017). https://doi.org/10.1038/ng.3917	486077
CCMB_PL_9_215.HO	Kallar	-0.035	-0.0358	0.0495	-0.0007	0.0136	-0.0015	Cline	Projected	NakatsukaNatureGenetics2017	Nakatsuka, N., Moorjani, P., Rai, N. et al. The promise of discovering population-specific disease-associated genes in South Asia. Nat Genet 49, 1403–1407 (2017). https://doi.org/10.1038/ng.3917	486127
CCMB_PL_9_230.HO	Kallar	-0.0351	-0.0373	0.0493	-0.0006	0.0123	0.0005	Cline	Projected	NakatsukaNatureGenetics2017	Nakatsuka, N., Moorjani, P., Rai, N. et al. The promise of discovering population-specific disease-associated genes in South Asia. Nat Genet 49, 1403–1407 (2017). https://doi.org/10.1038/ng.3917	486265
CCMB_PL_9_237.HO	Kallar	-0.0367	-0.0353	0.0498	-0.0026	0.0109	-0.0012	Cline	Projected	NakatsukaNatureGenetics2017	Nakatsuka, N., Moorjani, P., Rai, N. et al. The promise of discovering population-specific disease-associated genes in South Asia. Nat Genet 49, 1403–1407 (2017). https://doi.org/10.1038/ng.3917	486275
stockplate16_C1.HO	Kallar	-0.0376	-0.0367	0.0531	-0.0044	0.0162	0.0002	Cline	Projected	NakatsukaNatureGenetics2017	Nakatsuka, N., Moorjani, P., Rai, N. et al. The promise of discovering population-specific disease-associated genes in South Asia. Nat Genet 49, 1403–1407 (2017). https://doi.org/10.1038/ng.3917	565495
stockplate8_F2.HO	Kallar	-0.0373	-0.0333	0.0522	-0.0022	0.0151	-0.0013	Cline	Projected	NakatsukaNatureGenetics2017	Nakatsuka, N., Moorjani, P., Rai, N. et al. The promise of discovering population-specific disease-associated genes in South Asia. Nat Genet 49, 1403–1407 (2017). https://doi.org/10.1038/ng.3917	565626
stockplate16_C4.HO	Kallar	-0.0369	-0.036	0.0487	-0.0023	0.0138	0.0018	Cline	Projected	NakatsukaNatureGenetics2017	Nakatsuka, N., Moorjani, P., Rai, N. et al. The promise of discovering population-specific disease-associated genes in South Asia. Nat Genet 49, 1403–1407 (2017). https://doi.org/10.1038/ng.3917	565628
stockplate16_C2.HO	Kallar	-0.0363	-0.0346	0.0496	-0.0024	0.0141	0.0013	Cline	Projected	NakatsukaNatureGenetics2017	Nakatsuka, N., Moorjani, P., Rai, N. et al. The promise of discovering population-specific disease-associated genes in South Asia. Nat Genet 49, 1403–1407 (2017). https://doi.org/10.1038/ng.3917	565632
stockplate16_C3.HO	Kallar	-0.0343	-0.0357	0.0497	-0.0043	0.0165	0.0032	Cline	Projected	NakatsukaNatureGenetics2017	Nakatsuka, N., Moorjani, P., Rai, N. et al. The promise of discovering population-specific disease-associated genes in South Asia. Nat Genet 49, 1403–1407 (2017). https://doi.org/10.1038/ng.3917	565704
CCMB_PL_13_b3.HO	Kamboj	-0.0507	0.0041	0.0239	-0.0009	0.0055	0.0013	Cline	Projected	NakatsukaNatureGenetics2017	Nakatsuka, N., Moorjani, P., Rai, N. et al. The promise of discovering population-specific disease-associated genes in South Asia. Nat Genet 49, 1403–1407 (2017). https://doi.org/10.1038/ng.3917	476115
CCMB_PL_12_f6.HO	Kamboj	-0.0507	0.004	0.0243	0	0.0036	0.0019	Cline	Projected	NakatsukaNatureGenetics2017	Nakatsuka, N., Moorjani, P., Rai, N. et al. The promise of discovering population-specific disease-associated genes in South Asia. Nat Genet 49, 1403–1407 (2017). https://doi.org/10.1038/ng.3917	476457
CCMB_PL_11_d2.HO	Kamboj	-0.0516	0.0051	0.0227	0.0016	0.0061	0.0012	Cline	Projected	NakatsukaNatureGenetics2017	Nakatsuka, N., Moorjani, P., Rai, N. et al. The promise of discovering population-specific disease-associated genes in South Asia. Nat Genet 49, 1403–1407 (2017). https://doi.org/10.1038/ng.3917	477874
CCMB_PL_13_a1.HO	Kamboj	-0.0516	0.0069	0.021	0.001	0.0071	0.0024	Cline	Projected	NakatsukaNatureGenetics2017	Nakatsuka, N., Moorjani, P., Rai, N. et al. The promise of discovering population-specific disease-associated genes in South Asia. Nat Genet 49, 1403–1407 (2017). https://doi.org/10.1038/ng.3917	478096
CCMB_PL_13_b8.HO	Kamboj	-0.05	0.0051	0.0257	0.002	0.0103	0.0008	Cline	Projected	NakatsukaNatureGenetics2017	Nakatsuka, N., Moorjani, P., Rai, N. et al. The promise of discovering population-specific disease-associated genes in South Asia. Nat Genet 49, 1403–1407 (2017). https://doi.org/10.1038/ng.3917	478302
CCMB_PL_13_b4.HO	Kamboj	-0.0507	0.002	0.0252	-0.0013	0.0057	0.0022	Cline	Projected	NakatsukaNatureGenetics2017	Nakatsuka, N., Moorjani, P., Rai, N. et al. The promise of discovering population-specific disease-associated genes in South Asia. Nat Genet 49, 1403–1407 (2017). https://doi.org/10.1038/ng.3917	478559
CCMB_PL_12_h12.HO	Kamboj	-0.0506	0.0025	0.0261	0.0026	0.0036	-0.0019	Cline	Projected	NakatsukaNatureGenetics2017	Nakatsuka, N., Moorjani, P., Rai, N. et al. The promise of discovering population-specific disease-associated genes in South Asia. Nat Genet 49, 1403–1407 (2017). https://doi.org/10.1038/ng.3917	478817
CCMB_PL_13_a4.HO	Kamboj	-0.0516	0.0056	0.0234	-0.0003	0.0113	0.0028	Cline	Projected	NakatsukaNatureGenetics2017	Nakatsuka, N., Moorjani, P., Rai, N. et al. The promise of discovering population-specific disease-associated genes in South Asia. Nat Genet 49, 1403–1407 (2017). https://doi.org/10.1038/ng.3917	478972
CCMB_PL_13_a3.HO	Kamboj	-0.0509	0.0037	0.0289	0.0004	0.0083	-0.0006	Cline	Projected	NakatsukaNatureGenetics2017	Nakatsuka, N., Moorjani, P., Rai, N. et al. The promise of discovering population-specific disease-associated genes in South Asia. Nat Genet 49, 1403–1407 (2017). https://doi.org/10.1038/ng.3917	479118
CCMB_PL_13_b10.HO	Kamboj	-0.0505	0.0038	0.0256	0.0019	0.0062	-0.0007	Cline	Projected	NakatsukaNatureGenetics2017	Nakatsuka, N., Moorjani, P., Rai, N. et al. The promise of discovering population-specific disease-associated genes in South Asia. Nat Genet 49, 1403–1407 (2017). https://doi.org/10.1038/ng.3917	479159
CCMB_PL_11_d6.HO	Kamboj	-0.0465	-0.0028	0.0303	-0.0009	0.0089	0	Cline	Projected	NakatsukaNatureGenetics2017	Nakatsuka, N., Moorjani, P., Rai, N. et al. The promise of discovering population-specific disease-associated genes in South Asia. Nat Genet 49, 1403–1407 (2017). https://doi.org/10.1038/ng.3917	479806
CCMB_PL_11_c12.HO	Kamboj	-0.0502	0.0062	0.0271	-0.002	0.0055	0.0032	Cline	Projected	NakatsukaNatureGenetics2017	Nakatsuka, N., Moorjani, P., Rai, N. et al. The promise of discovering population-specific disease-associated genes in South Asia. Nat Genet 49, 1403–1407 (2017). https://doi.org/10.1038/ng.3917	480248
CCMB_PL_16_a10.HO	Kamboj	-0.0481	0.0049	0.0258	-0.0014	0.0029	-0.0034	Cline	Projected	NakatsukaNatureGenetics2017	Nakatsuka, N., Moorjani, P., Rai, N. et al. The promise of discovering population-specific disease-associated genes in South Asia. Nat Genet 49, 1403–1407 (2017). https://doi.org/10.1038/ng.3917	480678
CCMB_PL_12_f5.HO	Kamboj	-0.0492	0.0019	0.0266	0.0017	0.0118	0.0005	Cline	Projected	NakatsukaNatureGenetics2017	Nakatsuka, N., Moorjani, P., Rai, N. et al. The promise of discovering population-specific disease-associated genes in South Asia. Nat Genet 49, 1403–1407 (2017). https://doi.org/10.1038/ng.3917	481832
CCMB_PL_12_h7.HO	Kamboj	-0.0498	0.0063	0.0234	-0.0007	0.0134	-0.0001	Cline	Projected	NakatsukaNatureGenetics2017	Nakatsuka, N., Moorjani, P., Rai, N. et al. The promise of discovering population-specific disease-associated genes in South Asia. Nat Genet 49, 1403–1407 (2017). https://doi.org/10.1038/ng.3917	482542
CCMB_PL_13_a2.HO	Kamboj	-0.0491	0.0023	0.0335	-0.0019	0.0139	0.0012	Cline	Projected	NakatsukaNatureGenetics2017	Nakatsuka, N., Moorjani, P., Rai, N. et al. The promise of discovering population-specific disease-associated genes in South Asia. Nat Genet 49, 1403–1407 (2017). https://doi.org/10.1038/ng.3917	483021
CCMB_PL_13_a11.HO	Kamboj	-0.0508	0.0052	0.0259	-0.0004	0.0112	0.0001	Cline	Projected	NakatsukaNatureGenetics2017	Nakatsuka, N., Moorjani, P., Rai, N. et al. The promise of discovering population-specific disease-associated genes in South Asia. Nat Genet 49, 1403–1407 (2017). https://doi.org/10.1038/ng.3917	483223
CCMB_PL_12_h3.HO	Kamboj	-0.0482	0.0032	0.029	0.0005	0.0114	0.0022	Cline	Projected	NakatsukaNatureGenetics2017	Nakatsuka, N., Moorjani, P., Rai, N. et al. The promise of discovering population-specific disease-associated genes in South Asia. Nat Genet 49, 1403–1407 (2017). https://doi.org/10.1038/ng.3917	483225
CCMB_PL_11_d4.HO	Kamboj	-0.0497	0.0062	0.0236	-0.0023	0.0142	-0.0003	Cline	Projected	NakatsukaNatureGenetics2017	Nakatsuka, N., Moorjani, P., Rai, N. et al. The promise of discovering population-specific disease-associated genes in South Asia. Nat Genet 49, 1403–1407 (2017). https://doi.org/10.1038/ng.3917	483397
CCMB_PL_11_d8.HO	Kamboj	-0.0505	0.004	0.0276	0.0015	0.0123	0.001	Cline	Projected	NakatsukaNatureGenetics2017	Nakatsuka, N., Moorjani, P., Rai, N. et al. The promise of discovering population-specific disease-associated genes in South Asia. Nat Genet 49, 1403–1407 (2017). https://doi.org/10.1038/ng.3917	483612
CCMB_PL_13_a9.HO	Kamboj	-0.0497	0.0064	0.0249	-0.0032	0.0111	0.0022	Cline	Projected	NakatsukaNatureGenetics2017	Nakatsuka, N., Moorjani, P., Rai, N. et al. The promise of discovering population-specific disease-associated genes in South Asia. Nat Genet 49, 1403–1407 (2017). https://doi.org/10.1038/ng.3917	483853
CCMB_PL_16_a11.HO	Kamboj	-0.0514	0.0051	0.0264	-0.0012	0.0133	-0.0015	Cline	Projected	NakatsukaNatureGenetics2017	Nakatsuka, N., Moorjani, P., Rai, N. et al. The promise of discovering population-specific disease-associated genes in South Asia. Nat Genet 49, 1403–1407 (2017). https://doi.org/10.1038/ng.3917	483981
CCMB_PL_12_h4.HO	Kamboj	-0.0522	0.007	0.0265	0.0033	0.0127	0.0007	Cline	Projected	NakatsukaNatureGenetics2017	Nakatsuka, N., Moorjani, P., Rai, N. et al. The promise of discovering population-specific disease-associated genes in South Asia. Nat Genet 49, 1403–1407 (2017). https://doi.org/10.1038/ng.3917	484224
CCMB_PL_13_a12.HO	Kamboj	-0.0479	-0.0013	0.0356	0.0007	0.0145	0.0001	Cline	Projected	NakatsukaNatureGenetics2017	Nakatsuka, N., Moorjani, P., Rai, N. et al. The promise of discovering population-specific disease-associated genes in South Asia. Nat Genet 49, 1403–1407 (2017). https://doi.org/10.1038/ng.3917	485018
CCMB_PL_13_b1.HO	Kamboj	-0.0423	-0.0087	0.0361	-0.0026	0.0112	0.0006	Cline	Projected	NakatsukaNatureGenetics2017	Nakatsuka, N., Moorjani, P., Rai, N. et al. The promise of discovering population-specific disease-associated genes in South Asia. Nat Genet 49, 1403–1407 (2017). https://doi.org/10.1038/ng.3917	485181
CCMB_PL_11_c9.HO	Kamboj	-0.0491	0.0033	0.0325	-0.0018	0.0121	-0.0005	Cline	Projected	NakatsukaNatureGenetics2017	Nakatsuka, N., Moorjani, P., Rai, N. et al. The promise of discovering population-specific disease-associated genes in South Asia. Nat Genet 49, 1403–1407 (2017). https://doi.org/10.1038/ng.3917	485283
CCMB_PL_12_h6.HO	Kamboj	-0.05	0.0052	0.0285	-0.0032	0.0149	0.0008	Cline	Projected	NakatsukaNatureGenetics2017	Nakatsuka, N., Moorjani, P., Rai, N. et al. The promise of discovering population-specific disease-associated genes in South Asia. Nat Genet 49, 1403–1407 (2017). https://doi.org/10.1038/ng.3917	485735
CCMB_PL_16_a9.HO	Kamboj	-0.0489	0.0063	0.0301	-0.0053	0.0139	0.0017	Cline	Projected	NakatsukaNatureGenetics2017	Nakatsuka, N., Moorjani, P., Rai, N. et al. The promise of discovering population-specific disease-associated genes in South Asia. Nat Genet 49, 1403–1407 (2017). https://doi.org/10.1038/ng.3917	487349
stockplate3_F3.HO	Kamboj	-0.0469	-0.0017	0.0344	-0.0044	0.0125	-0.0006	Cline	Projected	NakatsukaNatureGenetics2017	Nakatsuka, N., Moorjani, P., Rai, N. et al. The promise of discovering population-specific disease-associated genes in South Asia. Nat Genet 49, 1403–1407 (2017). https://doi.org/10.1038/ng.3917	564839
stockplate3_F7.HO	Kamboj	-0.0504	0.0042	0.0313	-0.0017	0.0119	-0.0012	Cline	Projected	NakatsukaNatureGenetics2017	Nakatsuka, N., Moorjani, P., Rai, N. et al. The promise of discovering population-specific disease-associated genes in South Asia. Nat Genet 49, 1403–1407 (2017). https://doi.org/10.1038/ng.3917	565200
stockplate3_F6.HO	Kamboj	-0.0494	0.0053	0.0333	-0.0014	0.0147	-0.0013	Cline	Projected	NakatsukaNatureGenetics2017	Nakatsuka, N., Moorjani, P., Rai, N. et al. The promise of discovering population-specific disease-associated genes in South Asia. Nat Genet 49, 1403–1407 (2017). https://doi.org/10.1038/ng.3917	565363
stockplate8_H10.HO	Kanjad	-0.0386	-0.0271	0.0451	-0.0001	0.0179	-0.0002	Cline	Projected	NakatsukaNatureGenetics2017	Nakatsuka, N., Moorjani, P., Rai, N. et al. The promise of discovering population-specific disease-associated genes in South Asia. Nat Genet 49, 1403–1407 (2017). https://doi.org/10.1038/ng.3917	555602
stockplate8_H11.HO	Kanjad	-0.0347	-0.0272	0.0407	-0.0062	0.0162	0.001	Cline	Projected	NakatsukaNatureGenetics2017	Nakatsuka, N., Moorjani, P., Rai, N. et al. The promise of discovering population-specific disease-associated genes in South Asia. Nat Genet 49, 1403–1407 (2017). https://doi.org/10.1038/ng.3917	564804
stockplate8_H3.HO	Kanjad	-0.0401	-0.0206	0.0409	0.0001	0.0156	-0.0016	Cline	Projected	NakatsukaNatureGenetics2017	Nakatsuka, N., Moorjani, P., Rai, N. et al. The promise of discovering population-specific disease-associated genes in South Asia. Nat Genet 49, 1403–1407 (2017). https://doi.org/10.1038/ng.3917	565298
stockplate8_H7.HO	Kanjad	-0.04	-0.0212	0.0446	-0.0023	0.0157	-0.0025	Cline	Projected	NakatsukaNatureGenetics2017	Nakatsuka, N., Moorjani, P., Rai, N. et al. The promise of discovering population-specific disease-associated genes in South Asia. Nat Genet 49, 1403–1407 (2017). https://doi.org/10.1038/ng.3917	565546
stockplate8_H8.HO	Kanjad	-0.0394	-0.0218	0.0455	-0.0018	0.0169	-0.0008	Cline	Projected	NakatsukaNatureGenetics2017	Nakatsuka, N., Moorjani, P., Rai, N. et al. The promise of discovering population-specific disease-associated genes in South Asia. Nat Genet 49, 1403–1407 (2017). https://doi.org/10.1038/ng.3917	565572
stockplate16_D3.HO	Kanjad	-0.0383	-0.0246	0.0429	-0.0026	0.0177	-0.0013	Cline	Projected	NakatsukaNatureGenetics2017	Nakatsuka, N., Moorjani, P., Rai, N. et al. The promise of discovering population-specific disease-associated genes in South Asia. Nat Genet 49, 1403–1407 (2017). https://doi.org/10.1038/ng.3917	565645
stockplate8_H6.HO	Kanjad	-0.0381	-0.0237	0.0436	-0.0004	0.0167	-0.0024	Cline	Projected	NakatsukaNatureGenetics2017	Nakatsuka, N., Moorjani, P., Rai, N. et al. The promise of discovering population-specific disease-associated genes in South Asia. Nat Genet 49, 1403–1407 (2017). https://doi.org/10.1038/ng.3917	565673
stockplate8_H2.HO	Kanjad	-0.0397	-0.0229	0.0452	-0.0017	0.0152	-0.0025	Cline	Projected	NakatsukaNatureGenetics2017	Nakatsuka, N., Moorjani, P., Rai, N. et al. The promise of discovering population-specific disease-associated genes in South Asia. Nat Genet 49, 1403–1407 (2017). https://doi.org/10.1038/ng.3917	565757
stockplate11_E5.HO	Kathodi	-0.0316	-0.0423	0.0465	-0.0021	0.0131	-0.0006	Cline	Projected	NakatsukaNatureGenetics2017	Nakatsuka, N., Moorjani, P., Rai, N. et al. The promise of discovering population-specific disease-associated genes in South Asia. Nat Genet 49, 1403–1407 (2017). https://doi.org/10.1038/ng.3917	565291
stockplate11_E6.HO	Kathodi	-0.0306	-0.0407	0.0487	-0.0006	0.0157	-0.0016	Cline	Projected	NakatsukaNatureGenetics2017	Nakatsuka, N., Moorjani, P., Rai, N. et al. The promise of discovering population-specific disease-associated genes in South Asia. Nat Genet 49, 1403–1407 (2017). https://doi.org/10.1038/ng.3917	565334
stockplate11_E3.HO	Kathodi	-0.0313	-0.0425	0.049	-0.0025	0.0133	0.0009	Cline	Projected	NakatsukaNatureGenetics2017	Nakatsuka, N., Moorjani, P., Rai, N. et al. The promise of discovering population-specific disease-associated genes in South Asia. Nat Genet 49, 1403–1407 (2017). https://doi.org/10.1038/ng.3917	565360
stockplate11_E4.HO	Kathodi	-0.0309	-0.0429	0.0499	-0.0037	0.0091	0.0026	Cline	Projected	NakatsukaNatureGenetics2017	Nakatsuka, N., Moorjani, P., Rai, N. et al. The promise of discovering population-specific disease-associated genes in South Asia. Nat Genet 49, 1403–1407 (2017). https://doi.org/10.1038/ng.3917	565562
stockplate11_E7.HO	Kathodi	-0.0335	-0.0394	0.0486	-0.0027	0.0136	-0.0001	Cline	Projected	NakatsukaNatureGenetics2017	Nakatsuka, N., Moorjani, P., Rai, N. et al. The promise of discovering population-specific disease-associated genes in South Asia. Nat Genet 49, 1403–1407 (2017). https://doi.org/10.1038/ng.3917	565639
stockplate7_G8.HO	Khatri	-0.0489	0.0039	0.0306	-0.0011	0.0137	-0.0002	Cline	Projected	NakatsukaNatureGenetics2017	Nakatsuka, N., Moorjani, P., Rai, N. et al. The promise of discovering population-specific disease-associated genes in South Asia. Nat Genet 49, 1403–1407 (2017). https://doi.org/10.1038/ng.3917	565331
stockplate7_G6.HO	Khatri	-0.0472	0.0055	0.0321	-0.0035	0.0123	-0.0017	Cline	Projected	NakatsukaNatureGenetics2017	Nakatsuka, N., Moorjani, P., Rai, N. et al. The promise of discovering population-specific disease-associated genes in South Asia. Nat Genet 49, 1403–1407 (2017). https://doi.org/10.1038/ng.3917	565356
stockplate7_G4.HO	Khatri	-0.0473	0.0044	0.0319	-0.0027	0.0165	-0.0022	Cline	Projected	NakatsukaNatureGenetics2017	Nakatsuka, N., Moorjani, P., Rai, N. et al. The promise of discovering population-specific disease-associated genes in South Asia. Nat Genet 49, 1403–1407 (2017). https://doi.org/10.1038/ng.3917	565612
stockplate11_E1.HO	Kolcha	-0.0317	-0.0415	0.0511	-0.0012	0.0079	0.0019	Cline	Projected	NakatsukaNatureGenetics2017	Nakatsuka, N., Moorjani, P., Rai, N. et al. The promise of discovering population-specific disease-associated genes in South Asia. Nat Genet 49, 1403–1407 (2017). https://doi.org/10.1038/ng.3917	564689
stockplate11_D12.HO	Kolcha	-0.0302	-0.0418	0.0448	-0.0019	0.011	0.0003	Cline	Projected	NakatsukaNatureGenetics2017	Nakatsuka, N., Moorjani, P., Rai, N. et al. The promise of discovering population-specific disease-associated genes in South Asia. Nat Genet 49, 1403–1407 (2017). https://doi.org/10.1038/ng.3917	565352
stockplate11_D10.HO	Kolcha	-0.031	-0.0432	0.0463	-0.0023	0.0136	0.0006	Cline	Projected	NakatsukaNatureGenetics2017	Nakatsuka, N., Moorjani, P., Rai, N. et al. The promise of discovering population-specific disease-associated genes in South Asia. Nat Genet 49, 1403–1407 (2017). https://doi.org/10.1038/ng.3917	565395
stockplate11_D11.HO	Kolcha	-0.0307	-0.0443	0.0456	-0.0033	0.0094	0.001	Cline	Projected	NakatsukaNatureGenetics2017	Nakatsuka, N., Moorjani, P., Rai, N. et al. The promise of discovering population-specific disease-associated genes in South Asia. Nat Genet 49, 1403–1407 (2017). https://doi.org/10.1038/ng.3917	565458
stockplate11_E2.HO	Kolcha	-0.0298	-0.0451	0.0496	-0.0031	0.0123	0.0015	Cline	Projected	NakatsukaNatureGenetics2017	Nakatsuka, N., Moorjani, P., Rai, N. et al. The promise of discovering population-specific disease-associated genes in South Asia. Nat Genet 49, 1403–1407 (2017). https://doi.org/10.1038/ng.3917	565657
stockplate3_D4.HO	Koli	-0.0314	-0.0432	0.0538	-0.0039	0.0133	0.0009	Cline	Projected	NakatsukaNatureGenetics2017	Nakatsuka, N., Moorjani, P., Rai, N. et al. The promise of discovering population-specific disease-associated genes in South Asia. Nat Genet 49, 1403–1407 (2017). https://doi.org/10.1038/ng.3917	558433
stockplate3_D2.HO	Koli	-0.0341	-0.0364	0.0504	-0.0018	0.0135	-0.0006	Cline	Projected	NakatsukaNatureGenetics2017	Nakatsuka, N., Moorjani, P., Rai, N. et al. The promise of discovering population-specific disease-associated genes in South Asia. Nat Genet 49, 1403–1407 (2017). https://doi.org/10.1038/ng.3917	564436
stockplate3_D5.HO	Koli	-0.03	-0.0407	0.0472	-0.0009	0.0127	0.0001	Cline	Projected	NakatsukaNatureGenetics2017	Nakatsuka, N., Moorjani, P., Rai, N. et al. The promise of discovering population-specific disease-associated genes in South Asia. Nat Genet 49, 1403–1407 (2017). https://doi.org/10.1038/ng.3917	565438
stockplate15_E3.HO	Koli	-0.0334	-0.039	0.0468	-0.0024	0.016	-0.0005	Cline	Projected	NakatsukaNatureGenetics2017	Nakatsuka, N., Moorjani, P., Rai, N. et al. The promise of discovering population-specific disease-associated genes in South Asia. Nat Genet 49, 1403–1407 (2017). https://doi.org/10.1038/ng.3917	565638
stockplate12_B10.HO	Korava	-0.0362	-0.0305	0.0466	-0.0013	0.0165	0	Cline	Projected	NakatsukaNatureGenetics2017	Nakatsuka, N., Moorjani, P., Rai, N. et al. The promise of discovering population-specific disease-associated genes in South Asia. Nat Genet 49, 1403–1407 (2017). https://doi.org/10.1038/ng.3917	564936
stockplate12_B12.HO	Korava	-0.0371	-0.0355	0.0522	-0.0044	0.0158	0.0003	Cline	Projected	NakatsukaNatureGenetics2017	Nakatsuka, N., Moorjani, P., Rai, N. et al. The promise of discovering population-specific disease-associated genes in South Asia. Nat Genet 49, 1403–1407 (2017). https://doi.org/10.1038/ng.3917	565462
stockplate12_B9.HO	Korava	-0.0375	-0.0339	0.0468	-0.0041	0.0157	-0.0007	Cline	Projected	NakatsukaNatureGenetics2017	Nakatsuka, N., Moorjani, P., Rai, N. et al. The promise of discovering population-specific disease-associated genes in South Asia. Nat Genet 49, 1403–1407 (2017). https://doi.org/10.1038/ng.3917	565504
stockplate12_C1.HO	Korava	-0.0376	-0.0326	0.0526	-0.0012	0.0161	-0.0003	Cline	Projected	NakatsukaNatureGenetics2017	Nakatsuka, N., Moorjani, P., Rai, N. et al. The promise of discovering population-specific disease-associated genes in South Asia. Nat Genet 49, 1403–1407 (2017). https://doi.org/10.1038/ng.3917	565567
stockplate12_B11.HO	Korava	-0.0352	-0.0352	0.0496	-0.0008	0.0143	-0.002	Cline	Projected	NakatsukaNatureGenetics2017	Nakatsuka, N., Moorjani, P., Rai, N. et al. The promise of discovering population-specific disease-associated genes in South Asia. Nat Genet 49, 1403–1407 (2017). https://doi.org/10.1038/ng.3917	565590
stockplate11_D7.HO	Kotwalia	-0.0324	-0.041	0.0472	-0.0064	0.0136	0.0036	Cline	Projected	NakatsukaNatureGenetics2017	Nakatsuka, N., Moorjani, P., Rai, N. et al. The promise of discovering population-specific disease-associated genes in South Asia. Nat Genet 49, 1403–1407 (2017). https://doi.org/10.1038/ng.3917	564998
stockplate11_D8.HO	Kotwalia	-0.0326	-0.0409	0.0454	-0.0009	0.0141	0.0014	Cline	Projected	NakatsukaNatureGenetics2017	Nakatsuka, N., Moorjani, P., Rai, N. et al. The promise of discovering population-specific disease-associated genes in South Asia. Nat Genet 49, 1403–1407 (2017). https://doi.org/10.1038/ng.3917	565168
stockplate11_D5.HO	Kotwalia	-0.0347	-0.0364	0.0501	0.0004	0.0151	0.0005	Cline	Projected	NakatsukaNatureGenetics2017	Nakatsuka, N., Moorjani, P., Rai, N. et al. The promise of discovering population-specific disease-associated genes in South Asia. Nat Genet 49, 1403–1407 (2017). https://doi.org/10.1038/ng.3917	565268
stockplate11_D9.HO	Kotwalia	-0.0296	-0.0462	0.051	-0.0031	0.0118	-0.0014	Cline	Projected	NakatsukaNatureGenetics2017	Nakatsuka, N., Moorjani, P., Rai, N. et al. The promise of discovering population-specific disease-associated genes in South Asia. Nat Genet 49, 1403–1407 (2017). https://doi.org/10.1038/ng.3917	565467
stockplate11_D6.HO	Kotwalia	-0.0324	-0.0423	0.0475	-0.0045	0.0138	0.0006	Cline	Projected	NakatsukaNatureGenetics2017	Nakatsuka, N., Moorjani, P., Rai, N. et al. The promise of discovering population-specific disease-associated genes in South Asia. Nat Genet 49, 1403–1407 (2017). https://doi.org/10.1038/ng.3917	565556
stockplate11_A4.HO	Kshatriya_Aqnikula	-0.0335	-0.0329	0.0505	-0.0028	0.0148	-0.0009	Cline	Projected	NakatsukaNatureGenetics2017	Nakatsuka, N., Moorjani, P., Rai, N. et al. The promise of discovering population-specific disease-associated genes in South Asia. Nat Genet 49, 1403–1407 (2017). https://doi.org/10.1038/ng.3917	562689
stockplate11_A2.HO	Kshatriya_Aqnikula	-0.0337	-0.0338	0.0488	-0.0024	0.0146	0.0005	Cline	Projected	NakatsukaNatureGenetics2017	Nakatsuka, N., Moorjani, P., Rai, N. et al. The promise of discovering population-specific disease-associated genes in South Asia. Nat Genet 49, 1403–1407 (2017). https://doi.org/10.1038/ng.3917	563762
stockplate11_A5.HO	Kshatriya_Aqnikula	-0.0347	-0.0332	0.0472	-0.0025	0.016	0.0011	Cline	Projected	NakatsukaNatureGenetics2017	Nakatsuka, N., Moorjani, P., Rai, N. et al. The promise of discovering population-specific disease-associated genes in South Asia. Nat Genet 49, 1403–1407 (2017). https://doi.org/10.1038/ng.3917	564981
stockplate11_A3.HO	Kshatriya_Aqnikula	-0.0361	-0.0297	0.0508	-0.0046	0.0155	-0.0018	Cline	Projected	NakatsukaNatureGenetics2017	Nakatsuka, N., Moorjani, P., Rai, N. et al. The promise of discovering population-specific disease-associated genes in South Asia. Nat Genet 49, 1403–1407 (2017). https://doi.org/10.1038/ng.3917	565179
stockplate13_G3.HO	Kshatriya_Durgvanshi	-0.044	-0.0143	0.0373	0.0027	0.0119	-0.0005	Cline	Projected	NakatsukaNatureGenetics2017	Nakatsuka, N., Moorjani, P., Rai, N. et al. The promise of discovering population-specific disease-associated genes in South Asia. Nat Genet 49, 1403–1407 (2017). https://doi.org/10.1038/ng.3917	560104
stockplate13_G4.HO	Kshatriya_Durgvanshi	-0.0424	-0.0108	0.0388	0.0007	0.0126	0.0004	Cline	Projected	NakatsukaNatureGenetics2017	Nakatsuka, N., Moorjani, P., Rai, N. et al. The promise of discovering population-specific disease-associated genes in South Asia. Nat Genet 49, 1403–1407 (2017). https://doi.org/10.1038/ng.3917	561957
stockplate13_G2.HO	Kshatriya_Durgvanshi	-0.0447	-0.0079	0.0365	-0.0006	0.0144	0.0011	Cline	Projected	NakatsukaNatureGenetics2017	Nakatsuka, N., Moorjani, P., Rai, N. et al. The promise of discovering population-specific disease-associated genes in South Asia. Nat Genet 49, 1403–1407 (2017). https://doi.org/10.1038/ng.3917	564250
stockplate13_G6.HO	Kshatriya_Durgvanshi	-0.0432	-0.0075	0.0398	-0.0034	0.0166	-0.0011	Cline	Projected	NakatsukaNatureGenetics2017	Nakatsuka, N., Moorjani, P., Rai, N. et al. The promise of discovering population-specific disease-associated genes in South Asia. Nat Genet 49, 1403–1407 (2017). https://doi.org/10.1038/ng.3917	565091
CCMB_PL_9_302.HO	Kumhar	-0.0332	-0.0454	0.0442	0.0003	-0.003	0.0023	Cline	Projected	NakatsukaNatureGenetics2017	Nakatsuka, N., Moorjani, P., Rai, N. et al. The promise of discovering population-specific disease-associated genes in South Asia. Nat Genet 49, 1403–1407 (2017). https://doi.org/10.1038/ng.3917	474052
CCMB_PL_9_297.HO	Kumhar	-0.0308	-0.0476	0.0405	-0.0025	0.0045	0.0017	Cline	Projected	NakatsukaNatureGenetics2017	Nakatsuka, N., Moorjani, P., Rai, N. et al. The promise of discovering population-specific disease-associated genes in South Asia. Nat Genet 49, 1403–1407 (2017). https://doi.org/10.1038/ng.3917	474304
CCMB_PL_9_305.HO	Kumhar	-0.0316	-0.0489	0.0429	0.0008	0.0019	-0.0002	Cline	Projected	NakatsukaNatureGenetics2017	Nakatsuka, N., Moorjani, P., Rai, N. et al. The promise of discovering population-specific disease-associated genes in South Asia. Nat Genet 49, 1403–1407 (2017). https://doi.org/10.1038/ng.3917	477319
CCMB_PL_9_282.HO	Kumhar	-0.0316	-0.0506	0.0464	0.0009	0.0037	0.0043	Cline	Projected	NakatsukaNatureGenetics2017	Nakatsuka, N., Moorjani, P., Rai, N. et al. The promise of discovering population-specific disease-associated genes in South Asia. Nat Genet 49, 1403–1407 (2017). https://doi.org/10.1038/ng.3917	479494
CCMB_PL_9_307.HO	Kumhar	-0.0313	-0.0461	0.0439	-0.0022	0.005	0.0021	Cline	Projected	NakatsukaNatureGenetics2017	Nakatsuka, N., Moorjani, P., Rai, N. et al. The promise of discovering population-specific disease-associated genes in South Asia. Nat Genet 49, 1403–1407 (2017). https://doi.org/10.1038/ng.3917	479707
CCMB_PL_9_278.HO	Kumhar	-0.0296	-0.0511	0.0487	-0.0001	0.0049	-0.0013	Cline	Projected	NakatsukaNatureGenetics2017	Nakatsuka, N., Moorjani, P., Rai, N. et al. The promise of discovering population-specific disease-associated genes in South Asia. Nat Genet 49, 1403–1407 (2017). https://doi.org/10.1038/ng.3917	479741
CCMB_PL_9_283.HO	Kumhar	-0.0313	-0.0463	0.0434	-0.0015	0.0041	0.001	Cline	Projected	NakatsukaNatureGenetics2017	Nakatsuka, N., Moorjani, P., Rai, N. et al. The promise of discovering population-specific disease-associated genes in South Asia. Nat Genet 49, 1403–1407 (2017). https://doi.org/10.1038/ng.3917	480099
CCMB_PL_9_296.HO	Kumhar	-0.0314	-0.0469	0.0442	-0.0037	0.0057	0.0003	Cline	Projected	NakatsukaNatureGenetics2017	Nakatsuka, N., Moorjani, P., Rai, N. et al. The promise of discovering population-specific disease-associated genes in South Asia. Nat Genet 49, 1403–1407 (2017). https://doi.org/10.1038/ng.3917	480297
CCMB_PL_9_304.HO	Kumhar	-0.0309	-0.0449	0.0442	-0.0002	0.004	-0.0018	Cline	Projected	NakatsukaNatureGenetics2017	Nakatsuka, N., Moorjani, P., Rai, N. et al. The promise of discovering population-specific disease-associated genes in South Asia. Nat Genet 49, 1403–1407 (2017). https://doi.org/10.1038/ng.3917	480312
CCMB_PL_9_286.HO	Kumhar	-0.0304	-0.0451	0.0465	-0.0015	0.0044	0.0015	Cline	Projected	NakatsukaNatureGenetics2017	Nakatsuka, N., Moorjani, P., Rai, N. et al. The promise of discovering population-specific disease-associated genes in South Asia. Nat Genet 49, 1403–1407 (2017). https://doi.org/10.1038/ng.3917	480491
CCMB_PL_9_294.HO	Kumhar	-0.0316	-0.0475	0.046	-0.0031	0.0049	-0.0008	Cline	Projected	NakatsukaNatureGenetics2017	Nakatsuka, N., Moorjani, P., Rai, N. et al. The promise of discovering population-specific disease-associated genes in South Asia. Nat Genet 49, 1403–1407 (2017). https://doi.org/10.1038/ng.3917	480983
CCMB_PL_9_287.HO	Kumhar	-0.0307	-0.0476	0.0449	-0.0016	0.0097	0.0006	Cline	Projected	NakatsukaNatureGenetics2017	Nakatsuka, N., Moorjani, P., Rai, N. et al. The promise of discovering population-specific disease-associated genes in South Asia. Nat Genet 49, 1403–1407 (2017). https://doi.org/10.1038/ng.3917	481469
CCMB_PL_9_292.HO	Kumhar	-0.0329	-0.0466	0.0465	-0.0037	0.0071	-0.0001	Cline	Projected	NakatsukaNatureGenetics2017	Nakatsuka, N., Moorjani, P., Rai, N. et al. The promise of discovering population-specific disease-associated genes in South Asia. Nat Genet 49, 1403–1407 (2017). https://doi.org/10.1038/ng.3917	482194
CCMB_PL_9_308.HO	Kumhar	-0.0317	-0.0456	0.046	-0.0014	0.0071	-0.0004	Cline	Projected	NakatsukaNatureGenetics2017	Nakatsuka, N., Moorjani, P., Rai, N. et al. The promise of discovering population-specific disease-associated genes in South Asia. Nat Genet 49, 1403–1407 (2017). https://doi.org/10.1038/ng.3917	482331
CCMB_PL_9_290.HO	Kumhar	-0.0303	-0.0484	0.0461	-0.0032	0.0059	0.0002	Cline	Projected	NakatsukaNatureGenetics2017	Nakatsuka, N., Moorjani, P., Rai, N. et al. The promise of discovering population-specific disease-associated genes in South Asia. Nat Genet 49, 1403–1407 (2017). https://doi.org/10.1038/ng.3917	482377
CCMB_PL_9_280.HO	Kumhar	-0.0307	-0.0453	0.0454	-0.0003	0.0058	-0.001	Cline	Projected	NakatsukaNatureGenetics2017	Nakatsuka, N., Moorjani, P., Rai, N. et al. The promise of discovering population-specific disease-associated genes in South Asia. Nat Genet 49, 1403–1407 (2017). https://doi.org/10.1038/ng.3917	482446
CCMB_PL_9_281.HO	Kumhar	-0.0304	-0.0438	0.0467	-0.0016	0.0054	0.001	Cline	Projected	NakatsukaNatureGenetics2017	Nakatsuka, N., Moorjani, P., Rai, N. et al. The promise of discovering population-specific disease-associated genes in South Asia. Nat Genet 49, 1403–1407 (2017). https://doi.org/10.1038/ng.3917	482673
CCMB_PL_9_298.HO	Kumhar	-0.033	-0.0414	0.052	-0.0005	0.0058	-0.0028	Cline	Projected	NakatsukaNatureGenetics2017	Nakatsuka, N., Moorjani, P., Rai, N. et al. The promise of discovering population-specific disease-associated genes in South Asia. Nat Genet 49, 1403–1407 (2017). https://doi.org/10.1038/ng.3917	482943
[truncated: 581 more rows]

## Sheet: TableS4(2source.qpAdm.n=1094)
Table S4: Details of 1094 individuals used in the 2-source qpAdm analysis
Genetic ID	Group ID detailed	Reference for data	SNPs covering Human Origins Array autosomal targets	Usage in analysis
[truncated: 1,094 more rows]

## Sheet: TableS5(2source.qpAdm.results)
Table S5: Full results for 2-source qpAdm models
[truncated: 221 more rows]

[truncated: 4 more sheets: TableS6(3source.qpAdm.n=2685), TableS7(3source.qpAdm.results), TableS8(robustness), TableS9(Denisovan.haplotype)]
